# Supplementary material for: Regulation of Gene Expression in Autoimmune Disease Loci and the Genetic Basis of Proliferation in CD4+ Effector Memory T Cells
Source: PLoS Genet. 2014 Jun 26;10(6):e1004404. doi: 10.1371/journal.pgen.1004404 (PMC4072514; doi:10.1371/journal.pgen.1004404)
Supplement: Table S1 — lists all genes included in the NanoString codeset, including those that did not pass quality control for downstream analyses. We list each gene's relationship to GWAS SNPs, resting and stimulated expression levels, as well as the correlation between baseline expression and post-stimulation proliferation. (XLSX) [file pgen.1004404.s008.xlsx]

## Sheet: Sheet1
	Gene	lead GWAS SNP	PassQC	Chr	TSS	Strand	Mean.Resting.Expression	Mean.Stimulated.Expression	Mean.Fold-change	Rest.Expr-ProliferationIndex.Correlation	CorrelationSignificance
	IL2RB	NA	Yes	22	37545962	-	257.974	655.365	2.54043	-0.363538	0
	PRR5L	rs540386	Yes	11	36317724	+	48.1678	10.8803	0.225883	-0.356994	0
	CCR5	rs11711054	Yes	3	46411632	+	50.0788	308.809	6.16646	-0.351062	0
	TBX21	NA	Yes	17	45810609	+	58.1555	63.1225	1.08541	-0.341032	0
	LAG3	NA	Yes	12	6881669	+	33.6438	306.387	9.1068	-0.283832	8e-05
	STAT4	rs3821236	Yes	2	192016322	-	145.363	77.1734	0.530902	-0.265397	0.00034
	TAP2	rs2187668	Yes	6	4038655	-	198.774	266.173	1.33907	-0.245456	0.00068
	RGS1	rs2760524	Yes	1	192544856	+	38.7571	195.892	5.05434	-0.23193	0.00158
	GZMB	NA	Yes	14	25103432	-	7.2514	677.862	93.4802	-0.227064	0.00226
	CD69	rs4763879	Yes	12	9913497	-	151.585	197.305	1.30161	-0.224478	0.0024
	ARAP1	rs3781913	Yes	11	72463434	-	179.631	82.3653	0.458525	-0.220035	0.00336
	CD58	rs11586238	Yes	1	117113715	-	20.0034	22.2732	1.11347	-0.200756	0.0062
	BRAP	rs3184504	Yes	12	112123790	-	110.826	64.7355	0.58412	-0.199213	0.00758
	IKZF1	rs10272724	Yes	7	50344377	+	222.767	187.688	0.842533	-0.192813	0.0088
	SMARCE1	rs7221109	Yes	17	38804103	-	265.731	265.291	0.998347	-0.190054	0.00988
	XLOC_003479	NA	Yes	4	26105701	+	3.47973	2.81007	0.807553	0.229708	0.00168
	CCR9	rs7616215	Yes	3	45927995	+	40.3503	18.4028	0.456076	0.289253	4e-05
	TNF	rs1799964	Yes	6	31543344	+	157.027	232.568	1.48107	-0.191037	0.01018
	STAT1	rs3821236	Yes	2	191878976	-	210.805	515.417	2.445	-0.18956	0.01112
	PA2G4	rs2292239	Yes	12	56498102	+	244.662	305.544	1.24884	-0.185466	0.01224
	PLEK	rs17035378	Yes	2	68592321	+	19.2742	18.8024	0.975525	-0.184523	0.01232
	HLA-DRA	rs1794265	Yes	6	3668486	+	20.3902	216.642	10.6248	-0.185694	0.01266
	CTSH	rs3825932	Yes	15	79237420	-	21.4217	88.5648	4.13435	0.184397	0.01324
	AGAP2	rs10877011	Yes	12	58135944	-	250.848	161.902	0.64542	-0.1816	0.01502
	GSDMB	rs2290400	Yes	17	38074903	-	138.394	63.0337	0.455465	-0.182505	0.0154
	ORMDL3	rs2290400	Yes	17	38083884	-	285.801	314.232	1.09948	-0.176019	0.01708
	PTPN11	rs3184504	Yes	12	112856535	+	147.724	214.915	1.45485	-0.163751	0.02806
	CLEC2D	rs4763879	Yes	12	9822303	+	17.1794	7.78848	0.453363	-0.16326	0.02886
	CCR6	rs3093023	Yes	6	167525294	+	33.9711	12.3668	0.364039	0.160167	0.03156
	FASLG	rs11801183	Yes	1	172628184	+	18.1282	30.3002	1.67144	-0.157644	0.03188
	SIRPG	rs2281808	Yes	20	1638425	-	13.551	26.3008	1.94087	0.158527	0.03276
	PTPN2	rs1893217	Yes	18	12884334	-	201.73	164.401	0.814956	-0.154714	0.03646
	NFKBIE	rs2233434	Yes	6	44233525	-	54.3802	43.9112	0.807485	0.152568	0.03904
	C14orf64	rs4900384	Yes	14	98444461	-	12.1265	5.52537	0.455646	0.138048	0.06216
	REL	rs13031237	Yes	2	61108751	+	49.6056	25.6614	0.517308	-0.137574	0.06302
	TCAP	rs2290400	Yes	17	37821598	+	13.6489	3.45503	0.253136	0.137597	0.06304
	RAB5B	rs2292239	Yes	12	56367696	+	13.7134	6.40977	0.467408	-0.137354	0.06676
	SEMA7A	rs1378938	Yes	15	74726299	-	5.47583	13.8189	2.52362	0.134669	0.06956
	PVT1	rs975730	Yes	8	128902873	+	108.76	33.5798	0.308753	0.133392	0.07054
	ATXN2	rs3184504	Yes	12	112037480	-	120.964	52.5553	0.43447	-0.133733	0.07214
	PRDM1	rs548234	Yes	6	106534194	+	160.253	366.841	2.28914	-0.130367	0.07868
	AP4B1	rs2476601	Yes	1	114447741	-	15.0808	14.8542	0.984974	-0.131049	0.07892
	FOXP3	NA	Yes	X	49121288	-	15.9444	41.2384	2.58639	0.129411	0.08084
	NFATC2IP	rs151181	Yes	16	28962317	+	178.394	141.128	0.791103	-0.127691	0.08692
	CD2	rs11586238	Yes	1	117297085	+	304.535	275.006	0.903036	-0.126967	0.08926
	CLK3	rs1378938	Yes	15	74900712	+	140.128	90.5189	0.645974	-0.125931	0.09052
	TRAF6	rs540386	Yes	11	36531863	-	100.469	39.3433	0.391598	-0.121719	0.1019
	ZMIZ1	rs1250540	Yes	10	80828791	+	110.381	79.9389	0.724206	-0.121357	0.1029
	HLA-DOB	rs2187668	Yes	6	4066351	-	15.037	15.1336	1.00642	-0.119361	0.10616
	TNFSF14_2	NA	Yes	19	6670599	-	6.86432	4.05224	0.590334	-0.115951	0.12054
	PRKCQ	rs11258747	Yes	10	6622254	-	253.809	138.019	0.543792	-0.112099	0.13024
	MYL6	rs2292239	Yes	12	56552044	+	5.48887	4.35753	0.793886	-0.11171	0.13106
	IRF8	rs13330176	Yes	16	85932773	+	3.4899	2.34631	0.672314	-0.110321	0.137
	TMEM116	rs3184504	Yes	12	112451023	-	106.943	34.5123	0.322717	-0.11006	0.13844
	RASGRP1	rs17574546	Yes	15	38857007	-	68.0888	117.152	1.72058	-0.105417	0.15826
	CCR2	rs11711054	Yes	3	46395234	+	9.95205	3.63318	0.365068	-0.101278	0.17578
	ARID3B	rs1378938	Yes	15	74833547	+	40.9073	40.4587	0.989035	-0.100327	0.17622
	ETS1	rs11221332	Yes	11	128457453	-	93.3973	196.938	2.10861	-0.100367	0.17644
	TNFRSF14	rs10797437	Yes	1	2487804	+	108.037	73.8286	0.683365	-0.0999245	0.18092
	UBE2E3	rs13010713	Yes	2	181845111	+	41.9922	89.0634	2.12095	-0.100099	0.18244
	EZR	rs212388	Yes	6	159240456	-	174.493	275.487	1.57879	-0.0983757	0.18464
	CD8A	NA	Yes	2	87035519	-	16.7592	10.3915	0.620045	-0.0981528	0.1867
	TM9SF2	rs9585056	Yes	13	100153727	+	18.2962	13.3389	0.729052	-0.0966855	0.19286
	IL23R	rs11209026	Yes	1	67632168	+	4.96844	8.97549	1.8065	0.0970541	0.19482
	KIF21B	rs12122721	Yes	1	200992828	-	167.727	73.0583	0.435578	-0.0962771	0.19822
	DNMT3A	rs13428812	Yes	2	25565459	-	45.7848	32.8055	0.716515	0.0959718	0.19882
	ATG5	rs548234	Yes	6	106773695	-	14.9974	14.5815	0.972272	-0.0934898	0.2084
	EIF3C	rs151181	Yes	16	28699878	+	7.67755	4.96641	0.646874	-0.0924639	0.21398
	GLB1	rs13314993	Yes	3	33138694	-	75.1032	52.1218	0.694003	-0.0917666	0.21856
	IL2RA	rs11594656	Yes	10	6104333	-	53.884	1132.65	21.0201	0.0909072	0.2192
	B3GNT2	rs11900673	Yes	2	62423261	+	72.6377	61.6701	0.84901	-0.090795	0.22332
	SH2B1	rs151181	Yes	16	28875077	+	121.822	49.9266	0.409832	-0.0900189	0.22604
	HLA-DRB1	rs1794265	Yes	6	3787546	-	19.3645	133.946	6.91706	-0.0890641	0.2315
	LMO7	rs539514	Yes	13	76194569	+	59.1367	18.0464	0.305164	0.0867003	0.2435
	PHTF1	rs2476601	Yes	1	114301777	-	69.0569	86.1771	1.24791	-0.0855273	0.24978
	UBE2L3	rs181359	Yes	22	21903735	+	74.8407	72.3483	0.966698	-0.0851088	0.25124
	RAVER1	rs12720356	Yes	19	10444314	-	248.156	319.07	1.28576	-0.0847806	0.25186
	XLOC_003077	NA	Yes	3	33002839	-	3.87584	8.53637	2.20246	0.0847002	0.2551
	CTLA4	rs10497873	Yes	2	204732510	+	113.426	473.418	4.17381	0.0845611	0.2586
	RCAN1	rs2834512	Yes	21	35987382	-	22.3024	22.2819	0.999082	-0.0832029	0.26346
	PHF19	rs1953126	Yes	9	123639606	-	197.467	313.367	1.58694	0.0828171	0.26452
	C4orf52	rs10517086	Yes	4	25915813	+	10.4213	11.9023	1.14212	-0.0819626	0.27384
	TNPO3	rs10488631	Yes	7	128695227	-	109.046	170.429	1.5629	0.0812228	0.27524
	C14orf181	NA	Yes	14	69263011	-	19.8755	7.53715	0.379218	-0.08123	0.2768
	RNLS	rs10509540	Yes	10	90343082	-	11.7037	12.8109	1.0946	-0.0809693	0.27762
	BACH2	rs10806425	Yes	6	91006627	-	105.238	36.6239	0.348011	0.0790372	0.28712
	C5orf30	rs26232	Yes	5	102594441	+	13.0442	14.4466	1.10751	-0.079264	0.2884
	CD101	rs11586238	Yes	1	117544371	+	16.693	10.2586	0.614544	0.0789686	0.28878
	ERP29	NA	Yes	12	112451151	+	360.195	331.468	0.920246	-0.0779271	0.29186
	SULT1A1	rs151181	Yes	16	28634907	-	11.4284	10.7468	0.940358	-0.0766822	0.30168
	TNFSF14_1	NA	Yes	19	6670599	-	24.8614	7.56719	0.304375	-0.0762808	0.30726
	CIITA	rs11865121	Yes	16	10971054	+	13.3485	70.7183	5.29783	-0.0756725	0.30814
	IL21	rs13151961	Yes	4	123542212	-	4.65767	16.2952	3.49858	-0.0753226	0.31224
	FAM120B	rs924043	Yes	6	170615843	+	126.915	56.4134	0.444498	0.0722988	0.3317
	POU2AF1	rs7104791	Yes	11	111250157	-	6.49832	8.63561	1.3289	0.0713076	0.33844
	SYTL3	rs9457516	Yes	6	159071045	+	36.5091	96.9019	2.65418	-0.0705308	0.34466
	PEX13	rs10181042	Yes	2	61244811	+	26.4013	21.9098	0.829875	-0.0704836	0.34578
	GPR183	rs9585056	Yes	13	99959749	-	92.5768	34.6872	0.374686	0.0704221	0.34826
	ATXN2L	rs151181	Yes	16	28834368	+	88.6422	165.08	1.86232	0.0692263	0.35152
	C1orf93	NA	Yes	1	2517898	+	17.728	11.4252	0.644469	0.0680192	0.36026
	RBM17	rs11594656	Yes	10	6130948	+	123.855	158.388	1.27882	0.0681052	0.36244
	IL10	rs3024505	Yes	1	206945839	-	6.35444	17.0228	2.67888	-0.0677038	0.36688
	XLOC_008724	NA	Yes	10	8094356	-	6.405	4.98797	0.778761	0.0669331	0.36854
	SKAP2	rs7804356	Yes	7	26904341	-	74.4307	87.5975	1.1769	0.0671332	0.36946
	RAB14	rs1953126	Yes	9	123964365	-	70.0573	134.604	1.92134	-0.0655986	0.3792
	KIAA1109	rs13151961	Yes	4	123091757	+	65.7676	39.3204	0.597869	-0.0651051	0.3804
	INPP5B	rs883220	Yes	1	38412729	-	52.0527	36.3923	0.699143	-0.0655376	0.38156
	IRF5	rs10488631	Yes	7	128577993	+	21.7587	30.1511	1.3857	0.0611425	0.41154
	CD83	rs12529514	Yes	6	14117486	+	31.6575	38.8528	1.22729	-0.0608343	0.41604
	CD244	rs3766379	Yes	1	160832692	-	8.33981	9.54976	1.14508	-0.0601199	0.41888
	DAK	rs2229177	Yes	11	61100653	+	5.90675	3.19073	0.540183	0.0602293	0.41966
	RAPGEF6	rs657075	Yes	5	130970929	-	19.6309	16.0921	0.819734	-0.060409	0.42056
	PANK4	rs10797437	Yes	1	2458035	-	8.86213	2.85742	0.322431	-0.0595655	0.42234
	CDK12	rs2290400	Yes	17	37617738	+	184.489	104.723	0.567638	-0.0598481	0.42394
	VPS37C	rs2229177	Yes	11	60928916	-	4.74911	2.91666	0.614149	-0.0596371	0.42678
	STARD3	NA	Yes	17	37793332	+	95.413	58.1942	0.609919	-0.0572736	0.44254
	RORC	NA	Yes	1	151804348	-	23.2459	14.7218	0.633307	0.0563664	0.45078
	SPRED2	rs934734	Yes	2	65659656	-	6.62786	6.70071	1.01099	-0.056208	0.45122
	ASCC2	rs2412973	Yes	22	30234293	-	10.1184	9.50071	0.938955	0.0555516	0.45452
	AIRE	rs760426	Yes	21	45705720	+	13.4685	6.17398	0.4584	0.0553286	0.45976
	ITGAX	rs11860650	Yes	16	31366508	+	6.95153	11.5914	1.66745	-0.0545362	0.4652
	UBL7	rs1378938	Yes	15	74753529	-	56.2445	62.0567	1.10334	-0.0542635	0.46582
	SEL1L3	rs10517086	Yes	4	25864610	-	33.1475	53.72	1.62064	-0.0538771	0.46806
	IL4	NA	Yes	5	132009677	+	5.85247	5.22045	0.892007	0.0532409	0.47474
	CD226	rs763361	Yes	18	67624232	-	134.994	58.4027	0.432633	-0.0517856	0.48868
	FGFR1OP	rs3093023	Yes	6	167412815	+	91.2555	97.6204	1.06975	0.0510036	0.49428
	YDJC	rs181359	Yes	22	21984340	-	116.044	122.988	1.05984	0.0504225	0.49596
	XLOC_001489	NA	Yes	2	61161866	+	4.05605	3.04172	0.749921	0.0509698	0.49692
	XLOC_000147	NA	Yes	1	38627952	+	8.84505	3.76733	0.425925	-0.0500876	0.5038
	CENPW	rs9388489	Yes	6	126661252	+	6.03135	144.871	24.0196	0.0493286	0.50524
	RSBN1	rs2476601	Yes	1	114355070	-	22.1218	11.5366	0.521506	-0.0488977	0.50892
	TAF3	rs2275806	Yes	10	7860672	+	103.285	42.6051	0.412502	-0.0486166	0.51594
	ARHGAP31	rs10511390	Yes	3	119013219	+	8.53663	7.4716	0.87524	0.0481217	0.52008
	CCDC101	rs151181	Yes	16	28565248	+	162.6	64.8302	0.39871	0.0479924	0.52052
	KIF5A	rs10877011	Yes	12	57943846	+	8.99552	6.2498	0.694767	-0.0472669	0.52624
	FHL3	rs883220	Yes	1	38471187	-	12.9776	19.439	1.49789	-0.0470247	0.52784
	ABHD6	rs13315591	Yes	3	58223258	+	11.6909	5.94165	0.50823	-0.0467946	0.52878
	GLS	rs3821236	Yes	2	191745546	+	20.318	8.62241	0.424374	-0.0469389	0.52976
	IFIH1	rs1990760	Yes	2	163175218	-	51.0028	25.1353	0.492823	-0.0468445	0.53198
	POGLUT1	rs10511390	Yes	3	119187784	+	11.8632	5.38668	0.454068	-0.0466933	0.53562
	PPCDC	rs1378938	Yes	15	75315926	+	9.35904	5.80848	0.620627	0.0461384	0.53722
	SPNS1	rs151181	Yes	16	28986095	+	142.825	73.6919	0.515959	-0.0451909	0.54804
	BLK	rs2736340	Yes	8	11351520	+	9.88552	4.23606	0.428511	0.0425657	0.56838
	XRCC6BP1	rs10877011	Yes	12	58335444	+	9.86582	16.6077	1.68336	0.0420959	0.57006
	LPP	rs1464510	Yes	3	187871662	+	55.5803	40.6244	0.730914	-0.0416123	0.57588
	SOCS1	NA	Yes	16	11350039	-	13.0271	27.8949	2.1413	-0.0401019	0.5894
	MAF	NA	Yes	16	79634622	-	334.573	372.818	1.11431	-0.0399943	0.59046
	PLCH2	rs10797437	Yes	1	2407753	+	34.639	9.87354	0.285041	0.0403118	0.59204
	CSF2	rs12521868	Yes	5	131409484	+	6.37572	28.3784	4.45101	0.0397756	0.59806
	UBASH3A	rs11203203	Yes	21	43823970	+	32.2755	30.1378	0.933765	-0.0384852	0.60536
	PXK	rs13315591	Yes	3	58318616	+	52.1764	76.6164	1.46841	-0.0383712	0.6061
	RPL41	rs2292239	Yes	12	56510373	+	9.50569	3.10506	0.326652	0.0386218	0.60646
	ESYT1	rs2292239	Yes	12	56521985	+	613.261	504.429	0.822536	0.0387396	0.6065
	MTMR3	rs2412973	Yes	22	30279157	+	148.719	58.5724	0.393847	-0.0380389	0.6095
	GRB10	rs4948088	Yes	7	50861159	-	22.8059	4.1173	0.180536	-0.0369212	0.61604
	IKZF4	rs2292239	Yes	12	56414688	+	20.5624	14.0148	0.681575	-0.0370353	0.61822
	CD40	rs4810485	Yes	20	44746905	+	6.14004	3.16903	0.516125	-0.0372965	0.6188
	SH2B3	rs3184504	Yes	12	111843751	+	56.0788	29.9688	0.534405	0.0358083	0.63106
	ARID5B	rs10821944	Yes	10	63661012	+	12.1374	6.46408	0.532577	-0.0359528	0.63184
	ICOS	rs10497873	Yes	2	204801470	+	74.6259	133.808	1.79306	-0.034905	0.638
	C1QTNF6	rs229527	Yes	22	37584330	-	15.8725	6.25922	0.394343	0.0347557	0.63812
	UBAC2	rs9585056	Yes	13	99852678	+	141.362	58.9484	0.417002	-0.0342595	0.64908
	DCLRE1B	rs2476601	Yes	1	114447914	+	5.37287	3.82158	0.711273	-0.031818	0.66984
	PDHB	rs13315591	Yes	3	58419579	-	93.2018	93.5925	1.00419	0.0318108	0.67244
	MED1	rs2290400	Yes	17	37607527	-	32.7628	63.6129	1.94162	-0.0320427	0.67256
	LYRM7	rs657075	Yes	5	130506640	+	41.2576	31.5501	0.764711	0.0311254	0.67592
	MAPKAPK5	rs3184504	Yes	12	112280278	+	184.546	98.953	0.536197	-0.0303078	0.68122
	DDX6	rs10892279	Yes	11	118661972	-	148.964	136.495	0.916296	-0.0305401	0.68192
	GRB7	rs2290400	Yes	17	37894161	+	6.16831	2.82403	0.457829	0.0305852	0.68218
	TMPRSS3	rs11203203	Yes	21	43816955	-	26.836	42.1519	1.57072	0.0302615	0.687
	ZFP36L1	rs1465788	Yes	14	69262960	-	282.021	295.96	1.04943	0.0289539	0.6963
	RNF41	rs2292239	Yes	12	56615753	-	8.23311	5.01334	0.608925	0.0290704	0.69928
	TNFSF4	rs11801183	Yes	1	173176471	-	7.34218	4.3342	0.590314	-0.0283228	0.70402
	ZMAT5	rs2412973	Yes	22	30162969	-	24.533	22.6556	0.923474	-0.0274847	0.71354
	XPO1	rs10181042	Yes	2	61765418	-	15.9527	10.4006	0.651965	-0.0272443	0.71792
	GIN1	rs26232	Yes	5	102455842	-	6.02151	3.49271	0.58004	-0.0265674	0.72184
	ICOSLG	rs2838519	Yes	21	45660834	-	45.1455	20.0366	0.443821	-0.0260317	0.72374
	IFNG	NA	Yes	12	68553521	-	4.00848	22.9382	5.72243	-0.0259529	0.72704
	IL18R1	rs2058660	Yes	2	102979096	+	51.5968	47.8698	0.927767	-0.0258123	0.72864
	PIGC	rs12122581	Yes	1	172413230	-	26.8608	10.0017	0.372355	0.0246965	0.7388
	IL13	NA	Yes	5	131993864	+	5.19464	6.038	1.16235	-0.0244737	0.74358
	IL17A	NA	Yes	6	52051184	+	3.91953	4.16684	1.0631	-0.0241364	0.7442
	CLN3	rs151181	Yes	16	28503623	-	74.3357	34.3998	0.462763	0.0239981	0.75024
	METTL1	rs10877011	Yes	12	58165914	-	8.98196	11.7266	1.30557	0.0230369	0.75748
	ICAM4	rs12720356	Yes	19	10397642	+	7.03528	2.88723	0.410393	0.0228284	0.76082
	CHST10	rs10865035	Yes	2	101034130	-	5.62771	5.47648	0.973129	-0.0225843	0.76118
	IRF4	rs1050976	Yes	6	391738	+	5.42276	49.3955	9.10891	0.0225992	0.76264
	GPR18	NA	Yes	13	99910682	-	115.995	73.4186	0.632946	-0.0222609	0.7655
	TUFM	rs151181	Yes	16	28857729	-	14.3899	15.5605	1.08135	-0.0223337	0.7691
	ACAD10	rs3184504	Yes	12	112123856	+	29.728	9.69173	0.326014	0.0217729	0.77274
	IL12A	rs17810546	Yes	3	159706622	+	10.5278	13.26	1.25952	0.0213555	0.7755
	GATA3	rs2275806	Yes	10	8096666	+	23.0937	9.59062	0.415292	0.0192311	0.79524
	MAGI3	rs2476601	Yes	1	113933474	+	6.92964	3.10191	0.447629	0.0181651	0.80434
	HLA-DQB1	rs1794265	Yes	6	3866565	-	14.0451	4.70498	0.334992	-0.0162905	0.82746
	OBFC2B	rs2292239	Yes	12	56618124	+	17.0771	71.3415	4.1776	0.0160319	0.82796
	LONRF2	rs10865035	Yes	2	100939195	-	4.36309	3.04347	0.697549	0.0151444	0.8383
	SF3A3	rs883220	Yes	1	38455761	-	237.242	194.312	0.819045	0.0155838	0.83964
	PPIP5K2	rs26232	Yes	5	102465256	+	46.7316	67.2374	1.4388	-0.0147575	0.8418
	GCA	rs1990760	Yes	2	163200582	+	5.89654	4.26545	0.723381	0.0135175	0.85422
	CLEC16A	rs11865121	Yes	16	11038344	+	123.455	76.9797	0.623546	-0.0126153	0.8677
	CD28	rs1980422	Yes	2	204571197	+	114.579	114.003	0.994971	-0.0107152	0.8861
	APOBR	rs151181	Yes	16	28505969	+	16.5127	13.308	0.805927	-0.00754165	0.9195
	AARS2	rs2233434	Yes	6	44281063	-	32.5148	16.9667	0.521813	-0.00705353	0.92366
	METTL21B	rs10877011	Yes	12	58166382	+	11.7854	2.71535	0.230399	0.00668734	0.92712
	COX4NB	rs13330176	Yes	16	85833148	-	50.5037	95.8402	1.89769	0.00499071	0.9473
	PRKD2	rs425105	Yes	19	47220384	-	118.483	97.6914	0.824517	0.00437583	0.95272
	TYK2	rs12720356	Yes	19	10491248	-	117.574	114.945	0.977643	-0.00373271	0.9609
	CYBASC3	rs2229177	Yes	11	61129755	-	90.3244	119.992	1.32845	-0.00346042	0.96196
	ICAM1	rs12720356	Yes	19	10381516	+	8.1028	13.7893	1.7018	-0.00309565	0.9663
	PTPRK	rs802734	Yes	6	128841870	-	4.19949	1.94446	0.463024	-0.00266166	0.97142
	SLC22A5	rs12521868	Yes	5	131705400	+	8.833	3.93143	0.445084	0.000837212	0.99046
	PTGFRN	rs11586238	Yes	1	117452688	+	6.44473	4.78156	0.741933	-0.000343005	0.99624
	CCR1	rs11711054	Yes	3	46249832	-	40.4484	29.1798	0.721409	0.000212473	0.99786
	VWCE	rs2229177	Yes	11	61062788	-	6.23196	3.27809	0.526013	-0.000129523	0.99884
	MARCH9	rs1678542	Yes	12	58148880	+	7.85921	2.5474	0.32413	-0.0497715	#N/A
	ADAD1	rs13151961	No	4	123300120	+	--	--	--	--	--
	AFF3	rs10865035	No	2	100759037	-	--	--	--	--	--
	AHSA2	rs10181042	No	2	61404554	+	--	--	--	--	--
	ANKRD55	rs6859219	No	5	55529186	-	--	--	--	--	--
	ANXA3	rs2867461	No	4	79472741	+	--	--	--	--	--
	ARHGAP9	rs10877011	No	12	57873633	-	--	--	--	--	--
	C11orf93	rs7104791	No	11	111169270	+	--	--	--	--	--
	C1orf106	rs12122721	No	1	200860626	+	--	--	--	--	--
	CABP7	rs2412973	No	22	30116343	+	--	--	--	--	--
	CCL21	rs2812378	No	9	34710147	-	--	--	--	--	--
	CCR3	rs11711054	No	3	46283871	+	--	--	--	--	--
	CD19	rs151181	No	16	28943259	+	--	--	--	--	--
	CD247	rs864537	No	1	167487847	-	--	--	--	--	--
	CD5	rs2229177	No	11	60869929	+	--	--	--	--	--
	CDC37	rs12720356	No	19	10514271	-	--	--	--	--	--
	CDC42SE2	rs657075	No	5	130599701	+	--	--	--	--	--
	COBL	rs4948088	No	7	51384515	-	--	--	--	--	--
	COX4I1	rs13330176	No	16	85833172	+	--	--	--	--	--
	CSK	rs1378938	No	15	75074424	+	--	--	--	--	--
	CTDSP2	rs10877011	No	12	58240747	-	--	--	--	--	--
	CTRB1	rs7202877	No	16	75252883	+	--	--	--	--	--
	CYP27B1	rs10877011	No	12	58160976	-	--	--	--	--	--
	DNASE1L3	rs13315591	No	3	58196730	-	--	--	--	--	--
	EFR3B	rs478222	No	2	25264972	+	--	--	--	--	--
	ERBB3	rs2292239	No	12	56473808	+	--	--	--	--	--
	FAM107A	rs13315591	No	3	58563491	-	--	--	--	--	--
	FCGR2A	rs12746613	No	1	161475204	+	--	--	--	--	--
	FCGR2B	rs12746613	No	1	161632904	+	--	--	--	--	--
	FCGR2C	rs12746613	No	1	161551128	+	--	--	--	--	--
	FCGR3A	rs12746613	No	1	161520413	-	--	--	--	--	--
	FCRL2	rs7528684	No	1	157746922	-	--	--	--	--	--
	FCRL3	rs7528684	No	1	157670647	-	--	--	--	--	--
	FLJ45983	NA	No	10	8095447	-	--	--	--	--	--
	FUT2	rs281379	No	19	49199227	+	--	--	--	--	--
	GCG	rs1990760	No	2	163008914	-	--	--	--	--	--
	GLIS3	rs7020673	No	9	4300035	-	--	--	--	--	--
	HLA-DQA1	rs1794265	No	6	32605182	+	--	--	--	--	--
	HLA-DQA2	rs2187668	No	6	3941245	+	--	--	--	--	--
	HLA-DQB2	rs2187668	No	6	3963453	-	--	--	--	--	--
	HORMAD2	rs2412973	No	22	30476452	+	--	--	--	--	--
	HSPA6	rs12746613	No	1	161494035	+	--	--	--	--	--
	ICAM3	rs12720356	No	19	10450345	-	--	--	--	--	--
	ICAM5	rs12720356	No	19	10400654	+	--	--	--	--	--
	IL12B	rs2546890	No	5	158757481	-	--	--	--	--	--
	IL17B	NA	No	5	148758838	-	--	--	--	--	--
	IL18RAP	rs2058660	No	2	103035253	+	--	--	--	--	--
	IL19	rs3024505	No	1	206972214	+	--	--	--	--	--
	IL1RL1	rs2058660	No	2	102927961	+	--	--	--	--	--
	IL1RL2	rs2058660	No	2	102803432	+	--	--	--	--	--
	IL2	rs13151961	No	4	123377650	-	--	--	--	--	--
	IL3	rs12521868	No	5	131396346	+	--	--	--	--	--
	IL6	NA	No	7	22766765	+	--	--	--	--	--
	IL6R	rs8192284	No	1	154377668	+	--	--	--	--	--
	IL9	NA	No	5	135231516	-	--	--	--	--	--
	LAT	NA	No	16	28996146	+	--	--	--	--	--
	LOC145837	NA	No	15	69854058	+	--	--	--	--	--
	LOC154449	NA	No	6	170571657	-	--	--	--	--	--
	LY9	rs3766379	No	1	160765863	+	--	--	--	--	--
	MEG3	rs941576	No	14	101292444	+	--	--	--	--	--
	MMEL1	rs10797437	No	1	2564481	-	--	--	--	--	--
	OLIG3	rs10499194	No	6	137815531	-	--	--	--	--	--
	OSTCP1	rs212388	No	6	159278664	-	--	--	--	--	--
	PADI3	rs2240335	No	1	17575592	+	--	--	--	--	--
	PADI4	rs2240335	No	1	17634689	+	--	--	--	--	--
	PAN2	rs2292239	No	12	56727837	-	--	--	--	--	--
	PDE2A	rs3781913	No	11	72385497	-	--	--	--	--	--
	PDLIM4	rs12521868	No	5	131593350	+	--	--	--	--	--
	PLD4	rs2841277	No	14	105391186	+	--	--	--	--	--
	POU3F1	rs883220	No	1	38512450	-	--	--	--	--	--
	PRM1	rs12927773	No	16	11375192	-	--	--	--	--	--
	PRM2	rs12927773	No	16	11370337	-	--	--	--	--	--
	PTPN22	rs2476601	No	1	114414375	-	--	--	--	--	--
	PTPRC	NA	No	1	198608097	+	--	--	--	--	--
	PUS10	rs10181042	No	2	61245365	-	--	--	--	--	--
	RAG1	rs540386	No	11	36589562	+	--	--	--	--	--
	RPL6	rs3184504	No	12	112847443	-	--	--	--	--	--
	RPLP1	rs8026898	No	15	69745158	+	--	--	--	--	--
	RUNX3	rs10903122	No	1	25291501	-	--	--	--	--	--
	SLC26A10	rs10877011	No	12	58013692	+	--	--	--	--	--
	SSTR3	NA	No	22	37608353	-	--	--	--	--	--
	STAT2	rs2292239	No	12	56754037	-	--	--	--	--	--
	SUOX	rs2292239	No	12	56391042	+	--	--	--	--	--
	TAGAP	rs1738074	No	6	159466184	-	--	--	--	--	--
	TNFAIP3	rs10499194	No	6	138188324	+	--	--	--	--	--
	TNFSF18	rs11801183	No	1	173020103	-	--	--	--	--	--
	TNP2	rs12927773	No	16	11363160	-	--	--	--	--	--
	TRAF1	rs1953126	No	9	123691451	-	--	--	--	--	--
	TREH	rs10892258	No	11	118550381	-	--	--	--	--	--
	XCR1	NA	No	3	46068979	-	--	--	--	--	--
	XLOC_001133	NA	No	1	192487083	-	--	--	--	--	--
	XLOC_001516	NA	No	2	68589350	+	--	--	--	--	--
	XLOC_001589	NA	No	2	100859263	+	--	--	--	--	--
	XLOC_001776	NA	No	2	181988661	+	--	--	--	--	--
	XLOC_005478	NA	No	6	137995217	+	--	--	--	--	--
	XLOC_008381	NA	No	10	8093143	+	--	--	--	--	--
	ZPBP2	rs2290400	No	17	38024454	+	--	--	--	--	--
