# Supplementary material for: Regulation of Gene Expression in Autoimmune Disease Loci and the Genetic Basis of Proliferation in CD4+ Effector Memory T Cells
Source: PLoS Genet. 2014 Jun 26;10(6):e1004404. doi: 10.1371/journal.pgen.1004404 (PMC4072514; doi:10.1371/journal.pgen.1004404)
Supplement: Table S2 — lists all densely-genotyped disease-associated SNPs for CeD, RA, and T1D included in this study. We list each SNP's association to disease(s), nearby genes included in the study, as well as association p-values to CD4+ TEM relative abundance and proliferation. (XLSX) [file pgen.1004404.s009.xlsx]

## Sheet: Sheet1
	SNP	Chr	BP	CeD	RA	T1D	Nearby genes (assayed, passed QC)	Association.Pval.To.TEM.Abundance	Association.Pval.To.TEM.Abundance
	rs10207814	2	204459961	1	0	0	--	0.9634	0.8114
	rs1107943	6	159498267	1	0	0	--	0.5766	0.6026
	rs17264332	6	138005515	1	0	0	--	0.1887	0.823
	rs182429	6	159469574	1	0	0	--	0.3432	0.6969
	rs55743914	6	128293562	1	0	0	--	0.801	0.1461
	rs60215663	3	46459287	1	0	0	--	--	--
	rs62097857	18	12857758	1	0	0	--	--	--
	rs72657048	1	25289734	1	0	0	--	0.6895	0.1009
	rs72734930	1	192512559	1	0	0	--	--	--
	rs72975916	6	128294055	1	0	0	--	0.4534	0.3952
	rs10209110	2	100672692	0	1	0	--	0.2393	0.1444
	rs10494360	1	161475750	0	1	0	--	0.2905	0.1654
	rs10683701	12	58092088	0	1	0	--	--	--
	rs11765215	7	51022160	0	0	1	--	--	--
	rs12416116	10	90035654	0	0	1	--	0.02592	0.5104
	rs1615504	18	67526644	0	0	1	--	--	--
	rs200262817	12	58163305	0	0	1	--	--	--
	rs2014863	1	198809601	0	1	0	--	0.6425	0.9571
	rs212408	6	159470242	0	0	1	--	0.3522	0.7939
	rs2240336	1	17674402	0	1	0	--	0.4454	0.6834
	rs2812378	9	34710260	0	1	0	--	0.5867	0.8415
	rs34536443	19	10463118	0	0	1	--	--	--
	rs35667974	2	163124637	0	0	1	--	--	--
	rs35677470	3	58183636	0	1	0	--	--	--
	rs3826110	16	75277780	0	0	1	--	0.6092	0.7096
	rs4820830	22	30531091	0	0	1	--	0.4883	0.9925
	rs516246	19	49206172	0	0	1	--	0.2738	0.5647
	rs56994090	14	101306447	0	0	1	--	0.3093	0.6017
	rs59466457	6	167537754	0	1	0	--	--	--
	rs629326	6	159496713	0	1	0	--	0.8887	0.9113
	rs6920220	6	138006504	0	1	0	--	0.1887	0.823
	rs71624119	5	55440730	0	1	0	--	0.7948	0.8696
	rs75793288	4	123243596	0	0	1	--	--	--
	rs9376293	6	137999286	0	0	1	--	0.004209	0.6482
	rs2476601	1	114377568	0	1	1	AP4B1, DCLRE1B, PHTF1, RSBN1	0.126	0.5249
	rs653178	12	112007756	0	0	1	ACAD10, ATXN2, BRAP, SH2B3	0.53	0.958
	rs9784210	21	45699580	0	0	1	AIRE, ICOSLG	0.2334	0.3916
	rs151234	16	28505660	0	0	1	APOBR, CCDC101, CLN3, EIF3C, SULT1A1	0.4224	0.4295
	rs6573857	14	69263074	0	0	1	C14orf181, ZFP36L1	0.8701	0.1302
	rs1350275	14	98489306	0	0	1	C14orf64	0.8405	0.9254
	rs229533	22	37587111	0	0	1	C1QTNF6, IL2RB	0.688	0.2205
	rs17630466	4	26086569	0	0	1	C4orf52	0.8924	0.7334
	rs113010081	3	46457412	0	0	1	CCR1, CCR2, CCR5	0.006114	0.6736
	rs3087243	2	204738919	0	0	1	CD28, CTLA4, ICOS	0.6745	0.2309
	rs917911	12	9905851	0	0	1	CD69, CLEC2D	0.2209	0.1297
	rs6907898	6	126666416	0	0	1	CENPW	0.01482	0.44
	rs10865035	2	100835734	0	0	1	CHST10, LONRF2	0.9801	0.6931
	rs12927355	16	11194771	0	0	1	CIITA, CLEC16A, SOCS1	0.007113	0.8613
	rs34593439	15	79234957	0	0	1	CTSH	0.7144	0.4496
	rs74580656	2	25451789	0	0	1	DNMT3A	0.4327	0.6516
	rs1701704	12	56412487	0	0	1	ESYT1, IKZF4, MYL6, OBFC2B, PA2G4, RAB5B, RNF41, RPL41	0.6214	0.9922
	rs903630	6	170428032	0	0	1	FAM120B	0.3977	0.316
	rs7601754	2	191940451	0	0	1	GLS, STAT1, STAT4	0.3909	0.02418
	rs9585056	13	100081766	0	0	1	GPR18, GPR183, TM9SF2, UBAC2	0.7239	0.8357
	rs6944602	7	50473751	0	0	1	GRB10, IKZF1	0.111	0.9127
	rs36038753	17	38035370	0	0	1	GRB7, GSDMB, ORMDL3, TCAP	0.3645	0.04309
	rs3024493	1	206943968	0	0	1	IL10	0.0254	0.3249
	rs61839660	10	6094697	0	0	1	IL2RA, RMB17	0.5059	0.2763
	rs6691977	1	200814959	0	0	1	KIF21B	0.6698	0.6999
	rs7993408	13	76427662	0	0	1	LMO7	0.8436	0.1103
	rs7895774	10	6510534	0	0	1	PRKCQ	0.6635	0.5108
	rs314675	19	47196079	0	0	1	PRKD2	0.2525	0.4686
	rs16939895	18	12821903	0	0	1	PTPN2	0.6133	0.00642
	rs72729320	15	38916712	0	0	1	RASGRP1	0.8466	0.7937
	rs4658056	1	192539283	0	0	1	RGS1	0.4634	0.6778
	rs6043409	20	1616206	0	0	1	SIRPG	0.05776	0.1237
	rs1023712	7	26803163	0	0	1	SKAP2	0.4982	0.02159
	rs8074179	17	38770965	0	0	1	SMARCE1	0.9159	0.8798
	rs12922409	16	11415289	0	0	1	SOCS1	0.2628	0.9081
	rs80054410	21	43836010	0	0	1	TMPRSS3	0.9008	0.09923
	rs1108616	10	81043372	0	0	1	ZMIZ1	0.4991	0.1931
	rs1980422	2	204610396	1	1	0	CD28, CTLA4, ICOS	0.4525	0.387
	rs6911690	6	106470963	0	1	0	ATG5, PRDM1	0.9534	0.6417
	rs4840565	8	11345545	0	1	0	BLK	0.9062	0.2647
	rs2843401	1	2528133	0	1	0	C1orf93, PANK4, PLCH2, TNFRSF14	0.06501	0.5231
	rs3218251	22	37545505	0	1	0	C1QTNF6, IL2RB	0.6967	0.6589
	rs932036	4	26090862	0	1	0	C4orf52	0.918	0.7703
	rs39984	5	102597292	0	1	0	C5orf30, GIN1, PPIP5K2	0.3911	0.4209
	rs798000	1	117280696	0	1	0	CD2, CD58, PTGFRN	0.3837	0.1877
	rs11571302	2	204742934	0	1	0	CD28, CTLA4, ICOS	0.8089	0.1358
	rs6032662	20	44734310	0	1	0	CD40	0.7135	0.4357
	rs13330176	16	86019087	0	1	0	COX4NB, IRF8	0.2253	0.9239
	rs4938573	11	118741842	0	1	0	DDX6	0.222	0.2757
	rs13426947	2	191933254	0	1	0	GLS, STAT1, STAT4	0.3343	0.5148
	rs12936409	17	38043649	0	1	0	GRB7, GSDMB, ORMDL3, TCAP	0.3645	0.04309
	rs10795791	10	6108340	0	1	0	IL2RA,RMB17	0.004508	0.3303
	rs3807306	7	128580680	0	1	0	IRF5, TNPO3	0.1553	0.5221
	rs78560100	4	123041471	0	1	0	KIAA1109	0.6891	0.1246
	rs34695944	2	61124850	0	1	0	PEX13, REL	0.3214	0.7026
	rs10739580	9	123695282	0	1	0	PHF19, RAB14	0.3517	0.8053
	rs947474	10	6390450	0	1	0	PRKCQ	0.388	0.7628
	rs570676	11	36492191	0	1	0	PRR5L, TRAF6	0.1228	0.3943
	rs8043085	15	38828140	0	1	0	RASGRP1	0.2425	0.6177
	rs6546146	2	65556324	0	1	0	SPRED2	0.3578	0.8561
	rs3184504	12	111884608	1	0	0	ACAD10, ATXN2, BRAP, SH2B3	0.7141	0.9235
	rs58911644	21	45629121	1	0	0	AIRE, ICOSLG	0.2329	0.0847
	rs61579022	3	119123278	1	0	0	ARHGAP31, POGLUT1	0.167	0.6138
	rs7753008	6	90809639	1	0	0	BACH2	0.5448	0.9111
	rs11851414	14	69259502	1	0	0	C14orf181, ZFP36L1	0.5555	0.1819
	rs4445406	1	2539400	1	0	0	C1orf93, PANK4, PLCH2, TNFRSF14	0.1356	0.3076
	rs2097282	3	46378025	1	0	0	CCR1, CCR2, CCR5	0.1299	0.385
	rs7616215	3	46205686	1	0	0	CCR1, CCR2, CCR5	0.156	0.9717
	rs34037980	2	204770054	1	0	0	CD28, CTLA4, ICOS	0.05947	0.6721
	rs10892258	11	118579865	1	0	0	DDX6	0.3947	0.2228
	rs61907765	11	128391937	1	0	0	ETS1	0.9255	0.4537
	rs12068671	1	172681031	1	0	0	FASLG	0.7143	0.3005
	rs4678523	3	33037721	1	0	0	GLB1	0.3063	0.3344
	rs12998748	2	191948637	1	0	0	GLS, STAT1, STAT4	0.8428	0.002811
	rs6715106	2	191913034	1	0	0	GLS, STAT1, STAT4	0.1045	0.8239
	rs6752770	2	191973563	1	0	0	GLS, STAT1, STAT4	0.42	0.9574
	rs1353248	3	159623559	1	0	0	IL12A	0.9091	0.7732
	rs2561288	3	159674928	1	0	0	IL12A	0.8929	0.6015
	rs990171	2	103086770	1	0	0	IL18R1	0.1699	0.09018
	rs13132308	4	123551114	1	0	0	IL21	0.1148	0.316
	rs1050976	6	408079	1	0	0	IRF4	0.477	0.08666
	rs12203592	6	396321	1	0	0	IRF4	0.7556	0.4797
	rs62323881	4	123038295	1	0	0	KIAA1109	0.6891	0.1246
	rs10800746	1	200881392	1	0	0	KIF21B	0.8109	0.5925
	rs2030519	3	188119901	1	0	0	LPP	0.8442	0.1183
	rs13003464	2	61186829	1	0	0	PEX13, REL	0.3939	0.2809
	rs10167650	2	68645560	1	0	0	PLEK	0.5494	0.05028
	rs2387397	10	6390192	1	0	0	PRKCQ	0.2738	0.5834
	rs11875687	18	12843137	1	0	0	PTPN2	0.9071	0.006237
	rs1359062	1	192541472	1	0	0	RGS1	0.7508	0.6987
	rs243323	16	11361202	1	0	0	SOCS1	0.1041	0.4072
	rs9673543	16	11384956	1	0	0	SOCS1	0.7408	0.4991
	rs1893592	21	43855067	1	0	0	TMPRSS3, UBASH3A	0.6469	0.9559
	rs1018326	2	182007800	1	0	0	UBE2E3	0.3462	0.4272
	rs4821124	22	21979289	1	0	0	YDJC	0.6957	0.08229
	rs1250552	10	81058027	1	0	0	ZMIZ1	0.3934	0.8327
