# Supplementary material for: Regulation of Gene Expression in Autoimmune Disease Loci and the Genetic Basis of Proliferation in CD4+ Effector Memory T Cells
Source: PLoS Genet. 2014 Jun 26;10(6):e1004404. doi: 10.1371/journal.pgen.1004404 (PMC4072514; doi:10.1371/journal.pgen.1004404)
Supplement: Table S3 — lists the 182 (densely-genotyped disease-associated) SNP-gene pairs included in the eQTL study. We list each pair's effect size and p-value in resting and stimulated states. (XLSX) [file pgen.1004404.s010.xlsx]

## Sheet: Sheet1
	gene	dzSNP	Beta_Rest	P_Rest	PermP_Rest	Beta_Stim	P_Stim	PermP_Stim
	ACAD10	rs3184504	-0.11	0.041	0.4862	-0.01	0.489	0.9997
	ACAD10	rs653178	-0.11	0.0597	0.6042	-0.01	0.598	1
	AIRE	rs58911644	0.12	0.276	1	-0.08	0.419	1
	AIRE	rs9784210	0.03	0.714	1	0.05	0.502	1
	AP4B1	rs2476601	0.18	0.274	1	-0.06	0.447	1
	APOBR	rs151234	-0.1	0.358	0.9987	-0.18	0.00407	0.0989
	ARHGAP31	rs61579022	0.01	0.936	1	0.02	0.657	1
	ATXN2	rs3184504	-0.02	0.441	0.9995	0.02	0.107	0.8037
	ATXN2	rs653178	-0.02	0.495	1	0.02	0.0698	0.6682
	BACH2	rs7753008	-0.06	0.0652	0.9475	0.01	0.876	1
	BLK	rs4840565	-0.37	2.76e-05	0.0084	-0.8	1.35e-22	0
	BRAP	rs3184504	-0.01	0.662	1	0	0.905	1
	BRAP	rs653178	-0.01	0.625	1	0	0.964	1
	C14orf181	rs11851414	0.01	0.882	1	-0.03	0.623	1
	C14orf181	rs6573857	0.03	0.647	1	-0.06	0.147	1
	C14orf64	rs1350275	-0.07	0.356	1	0	0.975	1
	C1QTNF6	rs3218251	0.11	0.176	1	-0.05	0.513	1
	C1QTNF6	rs229533	-0.06	0.351	1	-0.12	0.0625	0.9998
	C1orf93	rs2843401	-0.05	0.484	1	0.03	0.247	1
	C1orf93	rs4445406	0.04	0.581	1	-0.02	0.436	1
	C4orf52	rs17630466	0.01	0.923	1	0	0.916	1
	C4orf52	rs932036	0.02	0.818	1	0	0.892	1
	C5orf30	rs39984	-0.09	0.177	0.9948	-0.14	1.9e-08	0
	CCDC101	rs151234	0.06	0.132	0.7402	0	0.947	1
	CCR1	rs7616215	0	0.949	1	0.05	0.341	1
	CCR1	rs2097282	0.01	0.89	1	0.04	0.407	1
	CCR1	rs113010081	-0.08	0.448	1	0.05	0.569	1
	CCR2	rs7616215	0.03	0.643	1	0.05	0.471	1
	CCR2	rs2097282	-0.02	0.752	1	-0.13	0.0351	0.8836
	CCR2	rs113010081	-0.08	0.502	1	0.09	0.388	1
	CCR5	rs7616215	0.01	0.831	1	-0.03	0.513	1
	CCR5	rs2097282	-0.01	0.9	1	-0.02	0.673	1
	CCR5	rs113010081	-0.07	0.488	1	-0.05	0.464	1
	CD2	rs798000	0.05	0.109	0.9972	0.01	0.733	1
	CD28	rs1980422	-0.08	0.0393	0.9049	-0.01	0.543	1
	CD28	rs3087243	-0.04	0.291	1	-0.01	0.376	1
	CD28	rs11571302	-0.06	0.11	0.9966	-0.01	0.383	1
	CD28	rs34037980	-0.07	0.0792	0.9862	-0.01	0.586	1
	CD40	rs6032662	0.07	0.38	1	0.19	0.0014	0.2275
	CD58	rs798000	0.04	0.526	1	0.01	0.773	1
	CD69	rs917911	-0.03	0.304	1	-0.06	0.0719	0.9968
	CENPW	rs6907898	-0.08	0.146	0.9578	-0.07	0.00207	0.0739
	CHST10	rs10865035	0.03	0.666	1	0.03	0.485	1
	CIITA	rs12927355	-0.04	0.606	1	-0.05	0.121	1
	CLEC16A	rs12927355	-0.04	0.2	1	-0.03	0.0407	0.9825
	CLEC2D	rs917911	-0.02	0.73	1	-0.09	0.00803	0.5157
	CLN3	rs151234	-0.07	0.192	0.9682	-0.06	0.0332	0.4856
	COX4NB	rs13330176	-0.01	0.892	1	0.03	0.364	1
	CTLA4	rs1980422	-0.04	0.399	1	-0.01	0.632	1
	CTLA4	rs3087243	-0.02	0.643	1	-0.03	0.255	1
	CTLA4	rs11571302	-0.01	0.739	1	-0.04	0.0958	0.9972
	CTLA4	rs34037980	0.02	0.677	1	-0.04	0.195	1
	CTSH	rs34593439	0.03	0.769	1	0.17	0.0241	0.92
	DCLRE1B	rs2476601	-0.17	0.251	1	-0.03	0.766	1
	DDX6	rs10892258	0	0.949	1	-0.07	0.192	0.9998
	DDX6	rs4938573	0.02	0.824	1	0.07	0.259	1
	DNMT3A	rs74580656	-0.05	0.391	1	-0.07	0.0397	0.9546
	EIF3C	rs151234	0.06	0.574	0.9999	0.23	0.00187	0.0408
	ESYT1	rs1701704	-0.01	0.474	1	-0.01	0.604	1
	ETS1	rs61907765	0.04	0.583	1	0.02	0.632	1
	FAM120B	rs903630	0.03	0.38	1	0.02	0.237	1
	FASLG	rs12068671	-0.04	0.672	1	-0.04	0.576	1
	GIN1	rs39984	0.01	0.875	1	0	0.971	1
	GLB1	rs4678523	0	0.929	1	-0.04	0.0214	0.8579
	GLS	rs6715106	-0.03	0.869	1	-0.05	0.641	1
	GLS	rs13426947	0.09	0.173	0.9997	-0.01	0.805	1
	GLS	rs7601754	0.04	0.611	1	-0.05	0.24	1
	GLS	rs12998748	0.04	0.647	1	0.07	0.245	1
	GLS	rs6752770	0.08	0.175	0.9997	0.02	0.563	1
	GPR18	rs9585056	0.04	0.227	1	0.01	0.746	1
	GPR183	rs9585056	0.05	0.285	1	-0.01	0.855	1
	GRB7	rs36038753	0.07	0.326	1	0.07	0.142	0.9801
	GRB7	rs12936409	0.07	0.326	1	0.07	0.143	0.9804
	GSDMB	rs36038753	-0.15	2.19e-07	0	-0.19	2.63e-12	0
	GSDMB	rs12936409	-0.15	2.21e-07	0	-0.19	2.65e-12	0
	ICOS	rs1980422	-0.04	0.387	1	0	0.937	1
	ICOS	rs3087243	-0.06	0.176	1	-0.04	0.117	0.9998
	ICOS	rs11571302	-0.09	0.0417	0.9654	-0.03	0.216	1
	ICOS	rs34037980	-0.13	0.00712	0.5514	-0.03	0.423	1
	ICOSLG	rs58911644	-0.01	0.862	1	-0.08	0.167	1
	ICOSLG	rs9784210	-0.16	0.00222	0.2554	-0.09	0.0268	0.9055
	IKZF1	rs6944602	0	0.977	1	0.01	0.72	1
	IKZF4	rs1701704	-0.06	0.227	0.9996	0.04	0.259	0.9997
	IL10	rs3024493	0.01	0.944	1	-0.28	0.0031	0.3151
	IL12A	rs1353248	0.02	0.855	1	-0.1	0.0572	0.9847
	IL12A	rs2561288	-0.11	0.132	0.9998	0.01	0.887	1
	IL18R1	rs990171	0.14	0.112	0.9975	-0.16	0.0238	0.799
	IL21	rs13132308	-0.11	0.173	0.9996	-0.21	0.012	0.4951
	IL2RA	rs61839660	0.16	0.209	1	0	0.975	1
	IL2RA	rs10795791	-0.01	0.913	1	0.04	0.0934	1
	IL2RB	rs3218251	0.02	0.617	1	-0.02	0.385	1
	IL2RB	rs229533	-0.04	0.215	1	-0.03	0.0864	1
	IRF4	rs12203592	0.1	0.184	1	0.09	0.02	0.922
	IRF4	rs1050976	0	0.935	1	0.04	0.206	1
	IRF5	rs3807306	0.19	0.00332	0.3813	0.22	3.07e-15	0
	IRF8	rs13330176	0.01	0.893	1	0.12	0.0984	1
	KIAA1109	rs62323881	0.01	0.927	1	0.05	0.398	1
	KIAA1109	rs78560100	0.01	0.908	1	0.05	0.385	1
	KIF21B	rs6691977	-0.05	0.16	1	0.02	0.409	1
	KIF21B	rs10800746	0	0.919	1	-0.06	0.00226	0.3506
	LMO7	rs7993408	-0.13	0.0849	0.9956	-0.18	0.000539	0.0748
	LONRF2	rs10865035	0.11	0.0781	0.9596	0.17	0.00286	0.1872
	LPP	rs2030519	0.09	0.0294	0.9888	0.02	0.302	1
	MYL6	rs1701704	-0.1	0.0929	0.9247	0.02	0.492	1
	OBFC2B	rs1701704	-0.15	0.0104	0.3303	0.01	0.588	1
	ORMDL3	rs36038753	-0.21	2.7e-16	0	-0.19	2.18e-26	0
	ORMDL3	rs12936409	-0.21	2.7e-16	0	-0.19	2.18e-26	0
	PA2G4	rs1701704	-0.01	0.554	1	0.02	0.112	0.947
	PANK4	rs2843401	-0.08	0.188	1	0.02	0.771	1
	PANK4	rs4445406	0.07	0.24	1	-0.01	0.818	1
	PEX13	rs34695944	-0.07	0.206	1	0.02	0.516	1
	PEX13	rs13003464	0	0.969	1	0.03	0.17	0.9998
	PHF19	rs10739580	0.07	0.0187	0.5225	0.04	0.0119	0.3997
	PHTF1	rs2476601	0.03	0.811	1	-0.01	0.794	1
	PLCH2	rs2843401	0	0.956	1	0.05	0.288	1
	PLCH2	rs4445406	-0.01	0.827	1	-0.04	0.354	1
	PLEK	rs10167650	0.25	0.0063	0.3804	0.4	4.98e-08	0
	POGLUT1	rs61579022	-0.04	0.519	1	-0.04	0.395	1
	PPIP5K2	rs39984	-0.08	0.0924	0.8937	-0.01	0.586	1
	PRDM1	rs6911690	0.07	0.196	1	0.08	0.0397	0.9846
	PRKCQ	rs2387397	-0.03	0.306	1	-0.05	0.0556	1
	PRKCQ	rs947474	-0.05	0.211	1	-0.03	0.294	1
	PRKCQ	rs7895774	0.01	0.699	1	0.03	0.289	1
	PRKD2	rs314675	0.03	0.41	1	-0.01	0.505	1
	PRR5L	rs570676	-0.03	0.565	1	-0.03	0.383	1
	PTGFRN	rs798000	0.02	0.747	1	-0.04	0.521	1
	PTPN2	rs16939895	0.03	0.32	1	-0.04	0.0176	0.7348
	PTPN2	rs11875687	0.04	0.302	1	-0.03	0.0312	0.8797
	RAB5B	rs1701704	-0.09	0.113	0.9708	0	0.92	1
	RASGRP1	rs8043085	-0.02	0.778	1	0.02	0.446	1
	RASGRP1	rs72729320	-0.03	0.727	1	0.07	0.0176	0.8653
	RBM17	rs61839660	0.07	0.253	1	0.02	0.455	1
	RBM17	rs10795791	0.05	0.11	1	0.01	0.722	1
	REL	rs34695944	0.05	0.249	1	-0.02	0.494	1
	REL	rs13003464	0.01	0.865	1	-0.03	0.22	1
	RGS1	rs4658056	0.15	0.0172	0.7435	0.12	0.00856	0.5163
	RGS1	rs1359062	0.24	0.00131	0.1229	0.13	0.0197	0.7787
	RNF41	rs1701704	-0.04	0.573	1	0.05	0.11	0.9707
	RPL41	rs1701704	-0.02	0.794	1	-0.09	0.145	0.9787
	SEL1L3	rs17630466	0.02	0.663	1	0.05	0.138	1
	SEL1L3	rs932036	0.03	0.592	1	0.07	0.0663	0.9997
	SH2B3	rs3184504	-0.01	0.857	1	-0.05	0.0583	0.7836
	SH2B3	rs653178	-0.01	0.906	1	-0.05	0.0553	0.7691
	SIRPG	rs6043409	-0.2	0.00461	0.5259	-0.12	0.16	1
	SKAP2	rs1023712	0.27	4.92e-10	0	0.29	4.72e-19	0
	SMARCE1	rs8074179	-0.02	0.415	1	0	0.68	1
	SOCS1	rs12927355	0.09	0.166	1	0	0.892	1
	SOCS1	rs243323	0.01	0.86	1	0.07	0.0222	0.9331
	SOCS1	rs9673543	0.03	0.739	1	0.05	0.25	1
	SOCS1	rs12922409	-0.06	0.508	1	0.08	0.0606	0.9977
	SPRED2	rs6546146	0.05	0.455	1	-0.1	0.0274	0.9081
	STARD3	rs36038753	0.04	0.312	0.9974	-0.02	0.3	0.9961
	STAT1	rs6715106	-0.18	0.252	1	0.02	0.602	1
	STAT1	rs13426947	0.04	0.53	1	-0.02	0.368	1
	STAT1	rs7601754	0.19	0.00344	0.2989	-0.01	0.515	1
	STAT1	rs12998748	-0.2	0.0273	0.8407	-0.01	0.85	1
	STAT1	rs6752770	0.06	0.289	1	-0.01	0.679	1
	STAT4	rs6715106	0.08	0.384	1	-0.07	0.298	1
	STAT4	rs13426947	0.08	0.0402	0.9075	0.01	0.637	1
	STAT4	rs7601754	0.06	0.119	0.9981	0.01	0.717	1
	STAT4	rs12998748	-0.05	0.361	1	-0.01	0.871	1
	STAT4	rs6752770	0.02	0.497	1	0.02	0.312	1
	SULT1A1	rs151234	0.17	0.155	0.8026	0.07	0.43	0.9937
	TCAP	rs36038753	0.15	0.0302	0.4928	-0.02	0.579	1
	TCAP	rs12936409	0.15	0.0302	0.4922	-0.02	0.579	1
	TM9SF2	rs9585056	0.03	0.563	1	0	0.978	1
	TMPRSS3	rs80054410	0.26	9.75e-06	0.0014	0.14	0.000586	0.0897
	TMPRSS3	rs1893592	-0.02	0.714	1	-0.05	0.246	1
	TNFRSF14	rs2843401	-0.01	0.885	1	-0.09	1.4e-05	0.0012
	TNFRSF14	rs4445406	0.01	0.833	1	0.08	0.000172	0.0224
	TNPO3	rs3807306	0.01	0.785	1	0.01	0.759	1
	TRAF6	rs570676	0.02	0.367	1	-0.03	0.0191	0.8591
	UBAC2	rs9585056	-0.03	0.278	1	-0.02	0.131	0.9985
	UBASH3A	rs80054410	-0.05	0.344	1	0.02	0.434	1
	UBASH3A	rs1893592	0.13	0.0146	0.7979	-0.02	0.54	1
	UBE2E3	rs1018326	-0.08	0.0784	0.9835	0.01	0.645	1
	UBE2L3	rs4821124	-0.1	0.0305	0.6372	0.04	0.0222	0.5431
	YDJC	rs4821124	0.01	0.865	1	0	0.923	1
	ZFP36L1	rs11851414	0.02	0.675	1	-0.01	0.796	1
	ZFP36L1	rs6573857	0.02	0.652	1	-0.06	0.169	1
	ZMIZ1	rs1108616	0.01	0.856	1	0.15	9.78e-12	0
	ZMIZ1	rs1250552	0.01	0.882	1	0.16	2.21e-15	0
