# Supplementary material for: Regulation of Gene Expression in Autoimmune Disease Loci and the Genetic Basis of Proliferation in CD4+ Effector Memory T Cells
Source: PLoS Genet. 2014 Jun 26;10(6):e1004404. doi: 10.1371/journal.pgen.1004404 (PMC4072514; doi:10.1371/journal.pgen.1004404)
Supplement: Table S4 — contains all GWAS associated SNPs to CeD, RA, and/or T1D, used for designing the NanoString codeset in April 2012. For each gene, we list its lead SNP in LD, disease association (to the lead SNP), GO code, and functional description. (XLSX) [file pgen.1004404.s011.xlsx]

## Sheet: Sheet1
GWAS associations (April 2012)
	EntrezID	GeneName	SNP	Celiac	RA	T1D	GO code	ChrPos	SNPposition	genestart	geneend	description
	1644	DDC	rs10272724	No	No	Yes	NA	7p11	50444706	50493627	50600648	dopa
	63979	FIGNL1	rs10272724	No	No	Yes	NA	7p12.2	50444706	50479325	50485582	fidgetin-like
	10320	IKZF1	rs10272724	No	No	Yes	NA	7pter-7qter	50444706	50314923	50440292	IKAROS
	3663	IRF5	rs10488631	No	Yes	No	NA	7q32	128381418	128365229	128377324	interferon
	23534	TNPO3	rs10488631	No	Yes	No	NA	7q32.2	128381418	128382183	128482434	transportin
	286016	TPI1P2	rs10488631	No	Yes	No	NA	7q32.1	128381418	128482515	128484529	triosephosphate
	1493	CTLA4	rs10497873	Yes	No	No	GO:0006955	2q33	204470572	204440753	204446928	cytotoxic T-lymphocyte-associated protein 4
	29851	ICOS	rs10497873	Yes	No	No	GO:0006955	2q33	204470572	204509747	204534543	inducible T-cell co-stimulator
	167826	OLIG3	rs10499194	No	No	Yes	NA	6q23.3	138044329	137855028	137857224	oligodendrocyte
	7128	TNFAIP3	rs10499194	No	No	Yes	NA	6q23-q25	138044329	138230273	138246142	tumor necrosis factor, alpha-induced protein 3
	55328	RNLS	rs10509540	No	No	Yes	NA	10q23.31	90013012	90023600	90332988	renalase, FAD-dependent amine oxidase
	3662	IRF4	rs1050976	Yes	No	No	NA	6p25-p23	353078	336751	356443	interferon
	57514	ARHGAP31	rs10511390	Yes	No	No	NA	3q13.33	120603267	120495909	120621013	Rho GTPase activating protein 31
	941	CD80	rs10511390	Yes	No	No	NA	3q13.3-q21	120603267	120725829	120761171	CD80 molecule
	56983	POGLUT1	rs10511390	Yes	No	No	NA	3q13.33	120603267	120670474	120696242	protein O-glucosyltransferase 1
	51300	TIMMDC1	rs10511390	Yes	No	No	NA	3q13.33	120603267	120700057	120725815	translocase of inner mitochondrial membrane domain containing 1
	55254	TMEM39A	rs10511390	Yes	No	No	NA	3q13.33	120603267	120632390	120665161	transmembrane protein 39A
	389203	C4orf52	rs10517086	No	No	Yes	NA	4p15.2	25694608	25524911	25540598	chromosome
	3516	RBPJ	rs10517086	No	No	Yes	NA	4p15.2	25694608	25930429	26042376	recombination
	23231	SEL1L3	rs10517086	No	No	Yes	NA	4p15.2	25694608	25358146	25473708	sel-1
	127281	FAM213B	rs10797437	Yes	No	No	NA	1p36.32	2528866	2508108	2512762	family with sequence similarity 213, member B
	388585	HES5	rs10797437	Yes	No	No	NA	1p36	2528866	2450045	2451544	hairy and enhancer of split 5 (Drosophila)
	79258	MMEL1	rs10797437	Yes	No	No	NA	1p36	2528866	2511940	2554289	membrane metallo-endopeptidase-like 1
	115110	NA	rs10797437	Yes	No	No	NA	NA	2528866	2471218	2474144	NA
	55229	PANK4	rs10797437	Yes	No	No	NA	1p36.32	2528866	2429834	2447895	pantothenate kinase 4
	9651	PLCH2	rs10797437	Yes	No	No	NA	1p36.32	2528866	2397613	2426824	phospholipase C, eta 2
	8764	TNFRSF14	rs10797437	Yes	No	No	GO:0006955	1p36.32	2528866	2479150	2486613	tumor necrosis factor receptor superfamily, member 14
	60468	BACH2	rs10806425	Yes	No	Yes	NA	6q15	90983332	90692968	91063283	BTB and CNC homology 1, basic leucine zipper transcription factor 2
	60468	BACH2	rs10806425	Yes	No	Yes	NA	6q15	90983332	90692968	91063283	BTB and CNC homology 1, basic leucine zipper transcription factor 2
	3899	AFF3	rs10865035	No	Yes	Yes	NA	2q11.2-q12	100202165	99530147	100125469	AF4/FMR2 family, member 3
	3899	AFF3	rs10865035	No	Yes	Yes	NA	2q11.2-q12	100202165	99530147	100125469	AF4/FMR2 family, member 3
	9486	CHST10	rs10865035	No	Yes	Yes	NA	2q11.2	100202165	100374753	100400523	carbohydrate
	9486	CHST10	rs10865035	No	Yes	Yes	NA	2q11.2	100202165	100374753	100400523	carbohydrate
	164832	LONRF2	rs10865035	No	Yes	Yes	NA	2q11.2	100202165	100256184	100305627	LON
	164832	LONRF2	rs10865035	No	Yes	Yes	NA	2q11.2	100202165	100256184	100305627	LON
	116986	AGAP2	rs10877015	No	No	Yes	NA	12q13.2	56454054	56405260	56422207	ArfGAP with GTPase domain, ankyrin repeat and PH domain 2
	64333	ARHGAP9	rs10877015	No	No	Yes	NA	12q13.3	56454054	56152304	56159900	Rho
	115557	ARHGEF25	rs10877015	No	No	Yes	NA	12q13.3	56454054	56290229	56297293	Rho
	10677	AVIL	rs10877015	No	No	Yes	NA	12q13.11	56454054	56477709	56496119	advillin
	2583	B4GALNT1	rs10877015	No	No	Yes	NA	12q13.3	56454054	56305817	56313252	beta-1,4-N-acetyl-galactosaminyl transferase 1
	1019	CDK4	rs10877015	No	No	Yes	NA	12q13	56454054	56428269	56432431	cyclin-dependent
	10106	CTDSP2	rs10877015	No	No	Yes	NA	12q14.1	56454054	56499976	56527014	CTD (carboxy-terminal domain, RNA polymerase II, polypeptide A) small phosphatase 2
	1594	CYP27B1	rs10877015	No	No	Yes	NA	12q13.3-q14	56454054	56442383	56447243	cytochrome P450, family 27, subfamily B, polypeptide 1
	10540	DCTN2	rs10877015	No	No	Yes	NA	12q13.3	56454054	56210360	56227245	dynactin
	1649	DDIT3	rs10877015	No	No	Yes	NA	12q13.1-q13.2	56454054	56196637	56200567	DNA-damage-inducible
	196403	DTX3	rs10877015	No	No	Yes	NA	12q13.2	56454054	56284870	56289850	deltex
	2735	GLI1	rs10877015	No	No	Yes	NA	12q13.2-q13.3	56454054	56140200	56152312	GLI
	3798	KIF5A	rs10877015	No	No	Yes	NA	12q13.13	56454054	56230113	56264821	kinesin
	92979	MARCH9	rs10877015	No	No	Yes	NA	12q14.1	56454054	56435166	56439956	membrane-associated
	4141	MARS	rs10877015	No	No	Yes	NA	12q13	56454054	56168117	56196700	methionyl-tRNA
	4234	METTL1	rs10877015	No	No	Yes	NA	12q13	56454054	56448617	56452181	methyltransferase
	25895	METTL21B	rs10877015	No	No	Yes	NA	12q14.1	56454054	56452649	56462591	methyltransferase
	6302	NA	rs10877015	No	No	Yes	NA	NA	56454054	56425050	56428293	NA
	100130776	NA	rs10877015	No	No	Yes	NA	NA	56454054	56406289	56408405	NA
	114785	NA	rs10877015	No	No	Yes	NA	NA	56454054	56202925	56210198	NA
	10956	OS9	rs10877015	No	No	Yes	NA	12q13	56454054	56374152	56401607	osteosarcoma amplified 9, endoplasmic reticulum lectin
	79837	PIP4K2C	rs10877015	No	No	Yes	NA	12q13.2	56454054	56271323	56283298	phosphatidylinositol-5-phosphate 4-kinase, type II, gamma
	65012	SLC26A10	rs10877015	No	No	Yes	NA	12q13	56454054	56299959	56306201	solute carrier family 26, member 10
	10102	TSFM	rs10877015	No	No	Yes	NA	12q14.1	56454054	56462802	56477634	Ts translation elongation factor, mitochondrial
	91419	XRCC6BP1	rs10877015	No	No	Yes	NA	12q14.1	56454054	56621711	56637319	XRCC6
	23187	PHLDB1	rs10892258	Yes	No	No	NA	11q23.3	118085074	117982422	118033951	pleckstrin homology-like domain, family B, member 1
	11181	TREH	rs10892258	Yes	No	No	NA	11q23.3	118085074	118034151	118055591	trehalase
	1656	DDX6	rs10892279	Yes	Yes	No	NA	11q23.3	118116990	118123682	118167182	DEAD
	1656	DDX6	rs10892279	Yes	Yes	No	NA	11q23.3	118116990	118123682	118167182	DEAD
	864	RUNX3	rs10903122	Yes	No	No	NA	1p36	25176162	25098588	25164088	runt-related
	5788	NA	rs10919563	No	Yes	No	NA	NA	196967064	196874759	196993168	NA
	64699	TMPRSS3	rs11203203	Yes	Yes	Yes	NA	21q22.3	42709254	42665064	42689269	transmembrane protease, serine 3
	64699	TMPRSS3	rs11203203	Yes	Yes	Yes	NA	21q22.3	42709254	42665064	42689269	transmembrane protease, serine 3
	64699	TMPRSS3	rs11203203	Yes	Yes	Yes	NA	21q22.3	42709254	42665064	42689269	transmembrane protease, serine 3
	53347	UBASH3A	rs11203203	Yes	Yes	Yes	NA	21q22.3	42709254	42697087	42740843	ubiquitin
	53347	UBASH3A	rs11203203	Yes	Yes	Yes	NA	21q22.3	42709254	42697087	42740843	ubiquitin
	53347	UBASH3A	rs11203203	Yes	Yes	Yes	NA	21q22.3	42709254	42697087	42740843	ubiquitin
	2113	ETS1	rs11221332	Yes	No	No	GO:0006955	11q23.3	127886183	127833865	127962663	v-ets
	2113	ETS1	rs11221335	Yes	No	No	GO:0006955	11q23.3	127891116	127833865	127962663	v-ets erythroblastosis virus E26 oncogene homolog 1 (avian)
	5588	PRKCQ	rs11258747	No	No	Yes	NA	10p15	6512896	6509110	6662244	protein kinase C, theta
	9398	CD101	rs11586238	No	Yes	No	NA	1p13	117064660	117345904	117380690	CD101
	914	CD2	rs11586238	No	Yes	No	GO:0050900	1p13	117064660	117098608	117113374	CD2
	965	CD58	rs11586238	No	Yes	No	GO:0050900	1p13	117064660	116858679	116915238	CD58
	3321	IGSF3	rs11586238	No	Yes	No	NA	1p13	117064660	116918553	117011837	immunoglobulin superfamily, member 3
	5738	PTGFRN	rs11586238	No	Yes	No	NA	1p13.1	117064660	117254211	117334495	prostaglandin
	3559	IL2RA	rs11594656	No	No	Yes	GO:0006955	10p15-p14	6162014	6093511	6144278	interleukin 2 receptor, alpha
	84991	RBM17	rs11594656	No	No	Yes	NA	10p15.1	6162014	6170954	6199426	RNA
	3899	AFF3	rs1160542	No	No	Yes	NA	2q11.2-q12	100198586	99530147	100125469	AF4/FMR2 family, member 3
	9486	CHST10	rs1160542	No	No	Yes	NA	2q11.2	100198586	100374753	100400523	carbohydrate
	164832	LONRF2	rs1160542	No	No	Yes	NA	2q11.2	100198586	100256184	100305627	LON
	1230	CCR1	rs11711054	No	No	Yes	GO:0006955	3p21	46320614	46218203	46224836	chemokine
	729230	CCR2	rs11711054	No	No	Yes	GO:0006955	3p21	46320614	46370238	46377429	chemokine
	1232	CCR3	rs11711054	No	No	Yes	NA	3p21.3	46320614	46258691	46283166	chemokine
	1234	CCR5	rs11711054	No	No	Yes	GO:0006955	3p21	46320614	46386636	46392701	chemokine
	4057	LTF	rs11711054	No	No	Yes	NA	3p21.31	46320614	46452499	46481399	lactotransferrin
	9034	NA	rs11711054	No	No	Yes	NA	NA	46320614	46423657	46426018	NA
	57514	ARHGAP31	rs11712165	Yes	No	No	NA	3q13.33	120601485	120495909	120621013	Rho
	941	CD80	rs11712165	Yes	No	No	NA	3q13.3-q21	120601485	120725829	120761171	CD80
	56983	POGLUT1	rs11712165	Yes	No	No	NA	3q13.33	120601485	120670474	120696242	protein
	51300	TIMMDC1	rs11712165	Yes	No	No	NA	3q13.33	120601485	120700057	120725815	translocase
	55254	TMEM39A	rs11712165	Yes	No	No	NA	3q13.33	120601485	120632390	120665161	transmembrane
	60468	BACH2	rs11755527	No	No	Yes	NA	6q15	91014951	90692968	91063283	BTB and CNC homology 1, basic leucine zipper transcription factor 2
	51430	C1orf9	rs11801183	Yes	No	No	NA	1q24	171129607	170768882	170847596	chromosome 1 open reading frame 9
	356	FASLG	rs11801183	Yes	No	No	GO:0006955	1q23	171129607	170894807	170902635	Fas ligand (TNF superfamily, member 6)
	8995	TNFSF18	rs11801183	Yes	No	No	NA	1q23	171129607	171276982	171286726	tumor necrosis factor (ligand) superfamily, member 18
	7292	TNFSF4	rs11801183	Yes	No	No	GO:0006955	1q25	171129607	171419493	171443094	tumor necrosis factor (ligand) superfamily, member 4
	92346	C1orf105	rs12122581	Yes	No	No	NA	1q24.3	170946382	170656452	170704589	chromosome 1 open reading frame 105
	51430	C1orf9	rs12122581	Yes	No	No	NA	1q24	170946382	170768882	170847596	chromosome 1 open reading frame 9
	356	FASLG	rs12122581	Yes	No	No	GO:0006955	1q23	170946382	170894807	170902635	Fas ligand (TNF superfamily, member 6)
	5279	PIGC	rs12122581	Yes	No	No	NA	1q23-q25	170946382	170677219	170679853	phosphatidylinositol glycan anchor biosynthesis, class C
	3662	IRF4	rs12203592	Yes	No	No	NA	6p25-p23	341320	336751	356443	interferon
	3559	IL2RA	rs12251307	No	No	Yes	GO:0006955	10p15-p14	NA	6093511	6144278	interleukin 2 receptor, alpha
	57178	ZMIZ1	rs1250550	No	No	Yes	NA	10q22.3	80730322	80498797	80746291	zinc finger, MIZ-type containing 1
	57178	ZMIZ1	rs1250550	No	No	Yes	NA	10q22.3	80730322	80498797	80746291	zinc finger, MIZ-type containing 1
	57178	ZMIZ1	rs1250552	Yes	No	Yes	NA	10q22.3	80728032	80498797	80746291	zinc finger, MIZ-type containing 1
	57178	ZMIZ1	rs1250552	Yes	No	Yes	NA	10q22.3	80728032	80498797	80746291	zinc finger, MIZ-type containing 1
	57178	ZMIZ1	rs1250558	No	No	Yes	NA	10q22.3	80735206	80498797	80746291	zinc finger, MIZ-type containing 1
	4261	CIITA	rs12599402	No	No	Yes	GO:0006955	16p13	11097388	10878555	10926341	class II, major histocompatibility complex, transactivator
	23274	CLEC16A	rs12599402	No	No	Yes	NA	16p13.13	11097388	10945845	11183545	C-type lectin domain family 16, member A
	28955	DEXI	rs12599402	No	No	Yes	NA	16p13.13	11097388	10930248	10943758	Dexi
	4261	CIITA	rs12708716	No	No	Yes	GO:0006955	16p13	11087373	10878555	10926341	class II, major histocompatibility complex, transactivator
	23274	CLEC16A	rs12708716	No	No	Yes	NA	16p13.13	11087373	10945845	11183545	C-type lectin domain family 16, member A
	28955	DEXI	rs12708716	No	No	Yes	NA	16p13.13	11087373	10930248	10943758	Dexi
	2212	FCGR2A	rs12746613	No	Yes	No	NA	1q23	159733665	159741828	159755983	Fc fragment of IgG, low affinity IIa, receptor (CD32)
	2213	FCGR2B	rs12746613	No	Yes	No	GO:0006955	1q23	159733665	159899563	159914575	Fc fragment of IgG, low affinity IIb, receptor (CD32)
	9103	FCGR2C	rs12746613	No	Yes	No	GO:0006955	1q23	159733665	159817761	159836656	Fc fragment of IgG, low affinity IIc, receptor for (CD32) (gene/pseudogene)
	2214	FCGR3A	rs12746613	No	Yes	No	GO:0006955	1q23	159733665	159778174	159787037	Fc fragment of IgG, low affinity IIIa, receptor (CD16a)
	2215	FCGR3B	rs12746613	No	Yes	No	GO:0006955	1q23	159733665	159859611	159867782	Fc fragment of IgG, low affinity IIIb, receptor (CD16b)
	3310	HSPA6	rs12746613	No	Yes	No	NA	1q23.3	159733665	159760659	159763311	heat
	3311	HSPA7	rs12746613	No	Yes	No	NA	1q23.3	159733665	159842472	159844965	heat
	641311	RPL31P11	rs12746613	No	Yes	No	NA	1q23.3	159733665	159920118	159921666	ribosomal
	84159	ARID5B	rs12764378	No	Yes	No	NA	10q11.22	63470009	63331448	63526709	AT rich interactive domain 5B (MRF1-like)
	8651	NA	rs12927773	No	No	Yes	NA	NA	11311463	11255774	11257540	NA
	5619	PRM1	rs12927773	No	No	Yes	NA	16p13.2	11311463	11282193	11282693	protamine
	5620	PRM2	rs12927773	No	No	Yes	NA	16p13.13	11311463	11276993	11277838	protamine
	58531	PRM3	rs12927773	No	No	Yes	NA	16p13.3	11311463	11274644	11274953	protamine
	116028	RMI2	rs12927773	No	No	Yes	NA	16p13.13	11311463	11346811	11353118	RMI2, RecQ mediated genome instability 2, homolog (S. cerevisiae)
	7142	TNP2	rs12927773	No	No	Yes	NA	16p13.13	11311463	11269214	11270661	transition
	8651	NA	rs12928822	Yes	No	Yes	NA	NA	11311393	11255774	11257540	NA
	8651	NA	rs12928822	Yes	No	Yes	NA	NA	11311393	11255774	11257540	NA
	5619	PRM1	rs12928822	Yes	No	Yes	NA	16p13.2	11311393	11282193	11282693	protamine
	5619	PRM1	rs12928822	Yes	No	Yes	NA	16p13.2	11311393	11282193	11282693	protamine
	5620	PRM2	rs12928822	Yes	No	Yes	NA	16p13.13	11311393	11276993	11277838	protamine
	5620	PRM2	rs12928822	Yes	No	Yes	NA	16p13.13	11311393	11276993	11277838	protamine
	58531	PRM3	rs12928822	Yes	No	Yes	NA	16p13.3	11311393	11274644	11274953	protamine
	58531	PRM3	rs12928822	Yes	No	Yes	NA	16p13.3	11311393	11274644	11274953	protamine
	116028	RMI2	rs12928822	Yes	No	Yes	NA	16p13.13	11311393	11346811	11353118	RMI2, RecQ mediated genome instability 2, homolog (S. cerevisiae)
	116028	RMI2	rs12928822	Yes	No	Yes	NA	16p13.13	11311393	11346811	11353118	RMI2, RecQ mediated genome instability 2, homolog (S. cerevisiae)
	7142	TNP2	rs12928822	Yes	No	Yes	NA	16p13.13	11311393	11269214	11270661	transition
	7142	TNP2	rs12928822	Yes	No	Yes	NA	16p13.13	11311393	11269214	11270661	transition
	130872	AHSA2	rs13003464	Yes	No	No	NA	2p14	61040332	61258324	61267562	AHA1, activator of heat shock 90kDa protein ATPase homolog 2 (yeast)
	339804	C2orf74	rs13003464	Yes	No	No	NA	2p15	61040332	61225746	61245468	chromosome
	84542	KIAA1841	rs13003464	Yes	No	No	NA	2p15	61040332	61146509	61218673	KIAA1841
	5194	PEX13	rs13003464	Yes	No	No	NA	2p16.1	61040332	61098315	61132628	peroxisomal
	150962	PUS10	rs13003464	Yes	No	No	NA	2p16.1	61040332	61021053	61098869	pseudouridylate
	100124537	SNORA70B	rs13003464	Yes	No	No	NA	2p15	61040332	61497882	61498016	small nucleolar RNA, H/ACA box 70B (retrotransposed)
	9736	USP34	rs13003464	Yes	No	No	NA	2p16.1-p15	61040332	61268093	61551353	ubiquitin
	7514	XPO1	rs13003464	Yes	No	No	NA	2p15	61040332	61558572	61618922	exportin 1 (CRM1 homolog, yeast)
	10477	UBE2E3	rs13010713	Yes	No	No	NA	2q31.3	181704289	181553356	181636395	ubiquitin-conjugating
	150962	PUS10	rs13031237	No	Yes	No	NA	2p16.1	60989632	61021053	61098869	pseudouridylate
	5966	REL	rs13031237	No	Yes	No	NA	2p13-p12	60989632	60962255	61003682	v-rel
	1230	CCR1	rs13098911	Yes	No	No	GO:0006955	3p21	46210204	46218203	46224836	chemokine
	729230	CCR2	rs13098911	Yes	No	No	GO:0006955	3p21	46210204	46370238	46377429	chemokine
	1232	CCR3	rs13098911	Yes	No	No	NA	3p21.3	46210204	46258691	46283166	chemokine
	1234	CCR5	rs13098911	Yes	No	No	GO:0006955	3p21	46210204	46386636	46392701	chemokine
	4057	LTF	rs13098911	Yes	No	No	NA	3p21.31	46210204	46452499	46481399	lactotransferrin
	9034	NA	rs13098911	Yes	No	No	NA	NA	46210204	46423657	46426018	NA
	132612	ADAD1	rs13151961	Yes	No	No	NA	4q27	123334951	123519617	123570389	adenosine
	3558	IL2	rs13151961	Yes	No	No	GO:0006955	4q26-q27	123334951	123592075	123597100	interleukin
	59067	IL21	rs13151961	Yes	No	No	GO:0006955	4q26-q27	123334951	123753232	123761661	interleukin
	84162	KIAA1109	rs13151961	Yes	No	No	NA	4q28.1	123334951	123311207	123503357	KIAA1109
	2720	GLB1	rs13314993	Yes	No	No	NA	3p22.3	32990472	33013103	33113698	galactosidase, beta 1
	57406	ABHD6	rs13315591	No	Yes	No	NA	3p21.2	58531880	58198298	58255501	abhydrolase
	8309	ACOX2	rs13315591	No	Yes	No	NA	3p14.3	58531880	58465903	58497969	acyl-CoA oxidase 2, branched chain
	1776	DNASE1L3	rs13315591	No	Yes	No	NA	3p14.3	58531880	58153393	58175438	deoxyribonuclease
	11170	FAM107A	rs13315591	No	Yes	No	NA	3p14.2	58531880	58524884	58538531	family with sequence similarity 107, member A
	200845	KCTD6	rs13315591	No	Yes	No	NA	3p21.2	58531880	58452862	58463127	potassium
	5162	PDHB	rs13315591	No	Yes	No	NA	3p21.1-p14.2	58531880	58388393	58394605	pyruvate
	54899	PXK	rs13315591	No	Yes	No	NA	3p21.2	58531880	58293656	58385918	PX
	11102	RPP14	rs13315591	No	Yes	No	NA	3p21.2	58531880	58267011	58280960	ribonuclease
	404550	C16orf74	rs13330176	No	Yes	No	NA	16q24.1	84576587	84298624	84342190	chromosome 16 open reading frame 74
	1327	COX4I1	rs13330176	No	Yes	No	GO:0006955	16q24.1	84576587	84390696	84398108	cytochrome c oxidase subunit IV isoform 1
	10328	COX4NB	rs13330176	No	Yes	No	NA	16q24	84576587	84369733	84390649	COX4 neighbor
	3394	IRF8	rs13330176	No	Yes	No	NA	16q24.1	84576587	84490274	84513712	interferon regulatory factor 8
	10620	ARID3B	rs1378938	Yes	No	No	NA	15q24	72883495	72620600	72677525	AT
	1198	CLK3	rs1378938	Yes	No	No	NA	15q24	72883495	72687765	72709595	CDC-like
	9377	COX5A	rs1378938	Yes	No	No	NA	15q25	72883495	72999669	73017548	cytochrome
	594855	CPLX3	rs1378938	Yes	No	No	NA	15q24.1	72883495	72906003	72911189	complexin
	1445	CSK	rs1378938	Yes	No	No	NA	15q24.1	72883495	72861477	72882592	c-src
	1543	CYP1A1	rs1378938	Yes	No	No	NA	15q24.1	72883495	72798935	72804930	cytochrome P450, family 1, subfamily A, polypeptide 1
	1544	CYP1A2	rs1378938	Yes	No	No	NA	15q24.1	72883495	72828236	72835994	cytochrome P450, family 1, subfamily A, polypeptide 2
	80153	EDC3	rs1378938	Yes	No	No	NA	15q24.1	72883495	72709952	72775439	enhancer
	57184	FAM219B	rs1378938	Yes	No	No	NA	15q23	72883495	72979380	72986515	family with sequence similarity 219, member B
	79748	LMAN1L	rs1378938	Yes	No	No	NA	15q24.1	72883495	72892246	72905152	lectin, mannose-binding, 1 like
	4351	MPI	rs1378938	Yes	No	No	NA	15q22-qter	72883495	72969462	72977618	mannose
	60490	PPCDC	rs1378938	Yes	No	No	NA	15q24.2	72883495	73102979	73130120	phosphopantothenoylcysteine
	54913	RPP25	rs1378938	Yes	No	No	NA	15	72883495	73034495	73036828	ribonuclease
	10066	SCAMP2	rs1378938	Yes	No	No	NA	15q23-q25	72883495	72924249	72952723	secretory
	192683	SCAMP5	rs1378938	Yes	No	No	NA	15q23	72883495	73074953	73100889	secretory
	8482	SEMA7A	rs1378938	Yes	No	No	GO:0006955	15q22.3-q23	72883495	72488683	72513352	semaphorin 7A, GPI membrane anchor (John Milton Hagen blood group)
	84993	UBL7	rs1378938	Yes	No	No	NA	15q23	72883495	72525370	72540582	ubiquitin-like
	25989	ULK3	rs1378938	Yes	No	No	NA	15q24.1	72883495	72915511	72922605	unc-51-like
	4026	LPP	rs1464510	Yes	No	No	NA	3q27-q28	189595247	189413414	190080135	LIM
	400223	NA	rs1465788	No	No	Yes	NA	NA	68333351	68331216	68332943	NA
	677	ZFP36L1	rs1465788	No	No	Yes	NA	14q22-q24	68333351	68324127	68329538	zinc finger protein 36, C3H type-like 1
	55911	APOBR	rs151181	No	No	Yes	NA	16p11.2	28398017	28413493	28417783	apolipoprotein
	55911	APOBR	rs151181	No	No	Yes	NA	16p11.2	28398017	28413493	28417783	apolipoprotein
	487	ATP2A1	rs151181	No	No	Yes	NA	16p12.1	28398017	28797309	28823331	ATPase, Ca++ transporting, cardiac muscle, fast twitch 1
	487	ATP2A1	rs151181	No	No	Yes	NA	16p12.1	28398017	28797309	28823331	ATPase, Ca++ transporting, cardiac muscle, fast twitch 1
	11273	ATXN2L	rs151181	No	No	Yes	NA	16p11	28398017	28741914	28756059	ataxin
	11273	ATXN2L	rs151181	No	No	Yes	NA	16p11	28398017	28741914	28756059	ataxin
	112869	CCDC101	rs151181	No	No	Yes	NA	16p11.2	28398017	28472749	28510611	coiled-coil
	112869	CCDC101	rs151181	No	No	Yes	NA	16p11.2	28398017	28472749	28510611	coiled-coil
	930	CD19	rs151181	No	No	Yes	NA	16p11.2	28398017	28850760	28858164	CD19
	930	CD19	rs151181	No	No	Yes	NA	16p11.2	28398017	28850760	28858164	CD19
	1201	CLN3	rs151181	No	No	Yes	NA	16p12	28398017	28396100	28411124	ceroid-lipofuscinosis, neuronal 3
	1201	CLN3	rs151181	No	No	Yes	NA	16p12	28398017	28396100	28411124	ceroid-lipofuscinosis, neuronal 3
	8663	EIF3C	rs151181	No	No	Yes	NA	16p11.2	28398017	28298403	28654551	eukaryotic translation initiation factor 3, subunit C
	8663	EIF3C	rs151181	No	No	Yes	NA	16p11.2	28398017	28298403	28654551	eukaryotic translation initiation factor 3, subunit C
	728689	EIF3CL	rs151181	No	No	Yes	NA	16p11.2	28398017	28298400	28654554	eukaryotic translation initiation factor 3, subunit C-like
	728689	EIF3CL	rs151181	No	No	Yes	NA	16p11.2	28398017	28298400	28654554	eukaryotic translation initiation factor 3, subunit C-like
	246778	IL27	rs151181	No	No	Yes	NA	16p11	28398017	28418183	28425656	interleukin
	246778	IL27	rs151181	No	No	Yes	NA	16p11	28398017	28418183	28425656	interleukin
	27040	NA	rs151181	No	No	Yes	NA	NA	28398017	28903647	28909605	NA
	27040	NA	rs151181	No	No	Yes	NA	NA	28398017	28903647	28909605	NA
	84901	NFATC2IP	rs151181	No	No	Yes	NA	16p11.2	28398017	28869818	28885268	nuclear factor of activated T-cells, cytoplasmic, calcineurin-dependent 2 interacting protein
	84901	NFATC2IP	rs151181	No	No	Yes	NA	16p11.2	28398017	28869818	28885268	nuclear factor of activated T-cells, cytoplasmic, calcineurin-dependent 2 interacting protein
	26471	NUPR1	rs151181	No	No	Yes	NA	16p11.2	28398017	28456162	28457996	nuclear protein, transcriptional regulator, 1
	26471	NUPR1	rs151181	No	No	Yes	NA	16p11.2	28398017	28456162	28457996	nuclear protein, transcriptional regulator, 1
	79874	RABEP2	rs151181	No	No	Yes	NA	16p12.1	28398017	28823242	28844033	rabaptin, RAB GTPase binding effector protein 2
	79874	RABEP2	rs151181	No	No	Yes	NA	16p12.1	28398017	28823242	28844033	rabaptin, RAB GTPase binding effector protein 2
	388228	SBK1	rs151181	No	No	Yes	NA	16p11.2	28398017	28211340	28242671	SH3-binding
	388228	SBK1	rs151181	No	No	Yes	NA	16p11.2	28398017	28211340	28242671	SH3-binding
	25970	SH2B1	rs151181	No	No	Yes	NA	16p11.2	28398017	28782578	28793034	SH2B
	25970	SH2B1	rs151181	No	No	Yes	NA	16p11.2	28398017	28782578	28793034	SH2B
	83985	SPNS1	rs151181	No	No	Yes	NA	16p11.2	28398017	28893596	28903369	spinster
	83985	SPNS1	rs151181	No	No	Yes	NA	16p11.2	28398017	28893596	28903369	spinster
	6817	SULT1A1	rs151181	No	No	Yes	NA	16p12.1	28398017	28524416	28542367	sulfotransferase family, cytosolic, 1A, phenol-preferring, member 1
	6817	SULT1A1	rs151181	No	No	Yes	NA	16p12.1	28398017	28524416	28542367	sulfotransferase family, cytosolic, 1A, phenol-preferring, member 1
	6799	SULT1A2	rs151181	No	No	Yes	NA	16p12.1	28398017	28510766	28515892	sulfotransferase family, cytosolic, 1A, phenol-preferring, member 2
	6799	SULT1A2	rs151181	No	No	Yes	NA	16p12.1	28398017	28510766	28515892	sulfotransferase family, cytosolic, 1A, phenol-preferring, member 2
	7284	TUFM	rs151181	No	No	Yes	NA	16p11.2	28398017	28761232	28765230	Tu translation elongation factor, mitochondrial
	7284	TUFM	rs151181	No	No	Yes	NA	16p11.2	28398017	28761232	28765230	Tu translation elongation factor, mitochondrial
	116986	AGAP2	rs1678542	No	Yes	No	NA	12q13.2	56254981	56405260	56422207	ArfGAP with GTPase domain, ankyrin repeat and PH domain 2
	64333	ARHGAP9	rs1678542	No	Yes	No	NA	12q13.3	56254981	56152304	56159900	Rho
	115557	ARHGEF25	rs1678542	No	Yes	No	NA	12q13.3	56254981	56290229	56297293	Rho
	10677	AVIL	rs1678542	No	Yes	No	NA	12q13.11	56254981	56477709	56496119	advillin
	2583	B4GALNT1	rs1678542	No	Yes	No	NA	12q13.3	56254981	56305817	56313252	beta-1,4-N-acetyl-galactosaminyl transferase 1
	1019	CDK4	rs1678542	No	Yes	No	NA	12q13	56254981	56428269	56432431	cyclin-dependent
	10106	CTDSP2	rs1678542	No	Yes	No	NA	12q14.1	56254981	56499976	56527014	CTD (carboxy-terminal domain, RNA polymerase II, polypeptide A) small phosphatase 2
	1594	CYP27B1	rs1678542	No	Yes	No	NA	12q13.3-q14	56254981	56442383	56447243	cytochrome P450, family 27, subfamily B, polypeptide 1
	10540	DCTN2	rs1678542	No	Yes	No	NA	12q13.3	56254981	56210360	56227245	dynactin
	1649	DDIT3	rs1678542	No	Yes	No	NA	12q13.1-q13.2	56254981	56196637	56200567	DNA-damage-inducible
	196403	DTX3	rs1678542	No	Yes	No	NA	12q13.2	56254981	56284870	56289850	deltex
	2735	GLI1	rs1678542	No	Yes	No	NA	12q13.2-q13.3	56254981	56140200	56152312	GLI
	3798	KIF5A	rs1678542	No	Yes	No	NA	12q13.13	56254981	56230113	56264821	kinesin
	92979	MARCH9	rs1678542	No	Yes	No	NA	12q14.1	56254981	56435166	56439956	membrane-associated
	4141	MARS	rs1678542	No	Yes	No	NA	12q13	56254981	56168117	56196700	methionyl-tRNA
	4234	METTL1	rs1678542	No	Yes	No	NA	12q13	56254981	56448617	56452181	methyltransferase
	25895	METTL21B	rs1678542	No	Yes	No	NA	12q14.1	56254981	56452649	56462591	methyltransferase
	114785	NA	rs1678542	No	Yes	No	NA	NA	56254981	56202925	56210198	NA
	100130776	NA	rs1678542	No	Yes	No	NA	NA	56254981	56406289	56408405	NA
	6302	NA	rs1678542	No	Yes	No	NA	NA	56254981	56425050	56428293	NA
	10956	OS9	rs1678542	No	Yes	No	NA	12q13	56254981	56374152	56401607	osteosarcoma amplified 9, endoplasmic reticulum lectin
	79837	PIP4K2C	rs1678542	No	Yes	No	NA	12q13.2	56254981	56271323	56283298	phosphatidylinositol-5-phosphate 4-kinase, type II, gamma
	65012	SLC26A10	rs1678542	No	Yes	No	NA	12q13	56254981	56299959	56306201	solute carrier family 26, member 10
	10102	TSFM	rs1678542	No	Yes	No	NA	12q14.1	56254981	56462802	56477634	Ts translation elongation factor, mitochondrial
	91419	XRCC6BP1	rs1678542	No	Yes	No	NA	12q14.1	56254981	56621711	56637319	XRCC6
	5341	PLEK	rs17035378	Yes	No	No	NA	2p13.3	68452458	68445825	68478089	pleckstrin
	83861	RSPH3	rs1738074	Yes	No	Yes	NA	6q25.3	159385964	159318254	159341186	radial
	83861	RSPH3	rs1738074	Yes	No	Yes	NA	6q25.3	159385964	159318254	159341186	radial
	117289	TAGAP	rs1738074	Yes	No	Yes	NA	6q25.3	159385964	159376014	159386172	T-cell
	117289	TAGAP	rs1738074	Yes	No	Yes	NA	6q25.3	159385964	159376014	159386172	T-cell
	132612	ADAD1	rs17388568	No	No	Yes	NA	4q27	123548811	123519617	123570389	adenosine
	3558	IL2	rs17388568	No	No	Yes	GO:0006955	4q26-q27	123548811	123592075	123597100	interleukin
	59067	IL21	rs17388568	No	No	Yes	GO:0006955	4q26-q27	123548811	123753232	123761661	interleukin
	84162	KIAA1109	rs17388568	No	No	Yes	NA	4q28.1	123548811	123311207	123503357	KIAA1109
	400359	C15orf53	rs17574546	No	No	Yes	NA	15q14	36689767	36776090	36779531	chromosome
	10125	RASGRP1	rs17574546	No	No	Yes	NA	15q15	36689767	36567593	36644299	RAS
	3592	IL12A	rs17810546	Yes	No	No	GO:0006955	3p12-q13.2	161147743	161189322	161196500	interleukin 12A (natural killer cell stimulatory factor 1, cytotoxic lymphocyte maturation factor 1, p35)
	29970	SCHIP1	rs17810546	Yes	No	No	NA	3	161147743	160474237	161097833	schwannomin
	5771	PTPN2	rs1893217	Yes	No	Yes	NA	18p11.3-p11.2	12799339	12775479	12874334	protein tyrosine phosphatase, non-receptor type 2
	5771	PTPN2	rs1893217	Yes	No	Yes	NA	18p11.3-p11.2	12799339	12775479	12874334	protein tyrosine phosphatase, non-receptor type 2
	5771	PTPN2	rs1893217	Yes	No	Yes	NA	18p11.3-p11.2	12799339	12775479	12874334	protein tyrosine phosphatase, non-receptor type 2
	727	C5	rs1953126	Yes	No	No	NA	9q33-q34	122680320	122754434	122852375	complement
	11064	CNTRL	rs1953126	Yes	No	No	NA	9q33.2	122680320	122890394	122979707	centriolin
	26147	PHF19	rs1953126	Yes	No	No	NA	9q34.11	122680320	122657751	122679427	PHD
	51552	RAB14	rs1953126	Yes	No	No	NA	9q32-q34.11	122680320	122980236	123004186	RAB14, member RAS oncogene family
	7185	TRAF1	rs1953126	Yes	No	No	NA	9q33-q34	122680320	122704492	122728994	TNF
	940	CD28	rs1980422	No	Yes	No	GO:0006955	2q33	204318640	204279442	204310802	CD28
	2191	FAP	rs1990760	No	No	Yes	NA	2q23	162832296	162735445	162808291	fibroblast activation protein, alpha
	25801	GCA	rs1990760	No	No	Yes	NA	2p14-q14.3	162832296	162908828	162927392	grancalcin, EF-hand calcium binding protein
	2641	GCG	rs1990760	No	No	Yes	NA	2q36-q37	162832296	162707633	162717003	glucagon
	64135	IFIH1	rs1990760	No	No	Yes	NA	2q24.2	162832296	162831834	162883285	interferon
	90134	KCNH7	rs1990760	No	No	Yes	NA	2q24.3	162832296	162936162	163403486	potassium voltage-gated channel, subfamily H (eag-related), member 7
	4026	LPP	rs2030520	Yes	No	No	NA	3q27-q28	189602276	189413414	190080135	LIM domain containing preferred translocation partner in lipoma
	132612	ADAD1	rs2069762	No	No	Yes	NA	4q27	123597429	123519617	123570389	adenosine
	3558	IL2	rs2069762	No	No	Yes	GO:0006955	4q26-q27	123597429	123592075	123597100	interleukin
	59067	IL21	rs2069762	No	No	Yes	GO:0006955	4q26-q27	123597429	123753232	123761661	interleukin
	84162	KIAA1109	rs2069762	No	No	Yes	NA	4q28.1	123597429	123311207	123503357	KIAA1109
	3559	IL2RA	rs2104286	No	Yes	Yes	GO:0006955	10p15-p14	6139050	6093511	6144278	interleukin 2 receptor, alpha
	3559	IL2RA	rs2104286	No	Yes	Yes	GO:0006955	10p15-p14	6139050	6093511	6144278	interleukin 2 receptor, alpha
	3559	IL2RA	rs2104286	No	Yes	Yes	GO:0006955	10p15-p14	6139050	6093511	6144278	interleukin 2 receptor, alpha
	56244	BTNL2	rs2187668	Yes	No	No	NA	6p21.3	32713861	32470490	32482878	butyrophilin-like
	10665	C6orf10	rs2187668	Yes	No	No	NA	6p21.32	32713861	32368452	32447634	chromosome
	3112	HLA-DOB	rs2187668	Yes	No	No	GO:0006955	6p21.3	32713861	32888517	32892803	major histocompatibility complex, class II, DO beta
	3117	HLA-DQA1	rs2187668	Yes	No	No	GO:0019882	6p21.3	32713861	32713160	32719407	major histocompatibility complex, class II, DQ alpha 1
	3118	HLA-DQA2	rs2187668	Yes	No	No	GO:0019882	6p21.3	32713861	32817140	32823197	major histocompatibility complex, class II, DQ alpha 2
	3119	HLA-DQB1	rs2187668	Yes	No	No	GO:0006955	6p21.3	32713861	32735634	32742444	major histocompatibility complex, class II, DQ beta 1
	3120	HLA-DQB2	rs2187668	Yes	No	No	GO:0006955	6p21.3	32713861	32831852	32839308	major histocompatibility complex, class II, DQ beta 2
	3122	HLA-DRA	rs2187668	Yes	No	No	GO:0019882	6p21.3	32713861	32515624	32520802	major histocompatibility complex, class II, DR alpha
	3123	HLA-DRB1	rs2187668	Yes	No	No	GO:0006955	6p21.3	32713861	32654524	32665540	major histocompatibility complex, class II, DR beta 1
	3127	HLA-DRB5	rs2187668	Yes	No	No	NA	6p21.3	32713861	32593131	32605984	major histocompatibility complex, class II, DR beta 5
	3128	HLA-DRB6	rs2187668	Yes	No	No	NA	6p21.3	32713861	32628467	32635757	major histocompatibility complex, class II, DR beta 6 (pseudogene)
	6891	TAP2	rs2187668	Yes	No	No	GO:0006955	6p21.3	32713861	32897587	32914525	transporter 2, ATP-binding cassette, sub-family B (MDR/TAP)
	921	CD5	rs2229177	No	Yes	No	NA	11q13	60649810	60626505	60651899	CD5
	79869	CPSF7	rs2229177	No	Yes	No	NA	11q12.2	60649810	60926696	60954040	cleavage and polyadenylation specific factor 7, 59kDa
	220002	CYBASC3	rs2229177	No	Yes	No	NA	11q12.2	60649810	60872853	60886305	cytochrome b, ascorbate dependent 3
	26007	DAK	rs2229177	No	Yes	No	NA	11q12.2	60649810	60857229	60872807	dihydroxyacetone
	1642	DDB1	rs2229177	No	Yes	No	NA	11q12-q13	60649810	60823494	60857242	damage-specific DNA binding protein 1, 127kDa
	390205	LRRC10B	rs2229177	No	Yes	No	NA	11q12.2	60649810	61032847	61035060	leucine
	643834	PGA3	rs2229177	No	Yes	No	NA	11q13	60649810	60727559	60736926	pepsinogen 3, group I (pepsinogen A)
	643847	PGA4	rs2229177	No	Yes	No	NA	11q13	60649810	60746396	60755755	pepsinogen 4, group I (pepsinogen A)
	5222	PGA5	rs2229177	No	Yes	No	NA	11q13	60649810	60765244	60775491	pepsinogen 5, group I (pepsinogen A)
	220004	PPP1R32	rs2229177	No	Yes	No	NA	11q12.2	60649810	61005167	61014975	protein phosphatase 1, regulatory subunit 32
	54949	SDHAF2	rs2229177	No	Yes	No	NA	11q12.2	60649810	60954172	60970805	succinate
	9066	SYT7	rs2229177	No	Yes	No	NA	11q12-q13.1	60649810	61039360	61104874	synaptotagmin
	51524	TMEM138	rs2229177	No	Yes	No	NA	11q12.2	60649810	60886431	60893254	transmembrane
	51259	TMEM216	rs2229177	No	Yes	No	NA	11q13.1	60649810	60916440	60922899	transmembrane
	55048	VPS37C	rs2229177	No	Yes	No	NA	11q12.2	60649810	60654303	60685492	vacuolar
	220001	VWCE	rs2229177	No	Yes	No	NA	11q12.2	60649810	60782333	60819364	von
	51702	PADI3	rs2240335	No	Yes	No	NA	1p36.13	17547124	17448179	17483314	peptidyl arginine deiminase, type III
	23569	PADI4	rs2240335	No	Yes	No	NA	1p36.13	17547124	17507276	17563082	peptidyl arginine deiminase, type IV
	51702	PADI3	rs2240340	No	Yes	No	NA	1p36.13	17535225	17448179	17483314	peptidyl arginine deiminase, type III
	23569	PADI4	rs2240340	No	Yes	No	NA	1p36.13	17535225	17507276	17563082	peptidyl arginine deiminase, type IV
	2625	GATA3	rs2275806	No	Yes	No	NA	10p15	8135345	8136672	8157170	GATA binding protein 3
	399717	NA	rs2275806	No	Yes	No	NA	NA	8135345	8132418	8135453	NA
	83860	TAF3	rs2275806	No	Yes	No	NA	10p15.1	8135345	7900678	8096720	TAF3 RNA polymerase II, TATA box binding protein (TBP)-associated factor, 140kDa
	55423	SIRPG	rs2281808	No	No	Yes	GO:0050900	20p13	1558550	1557797	1586425	signal-regulatory
	51755	CDK12	rs2290400	No	No	Yes	NA	17q12	35319765	34871264	34944326	cyclin-dependent
	2064	ERBB2	rs2290400	No	No	Yes	NA	17q11.2-q12	35319765	35097918	35138441	v-erb-b2 erythroblastic leukemia viral oncogene homolog 2, neuro/glioblastoma derived oncogene homolog (avian)
	84961	FBXL20	rs2290400	No	No	Yes	NA	17q21.2	35319765	34670365	34811402	F-box
	2886	GRB7	rs2290400	No	No	Yes	GO:0050900	17q12	35319765	35147712	35157064	growth
	55876	GSDMB	rs2290400	No	No	Yes	NA	17q21.2	35319765	35314373	35328429	gasdermin
	22806	IKZF3	rs2290400	No	No	Yes	NA	17q11.2	35319765	35174724	35273967	IKAROS
	5469	MED1	rs2290400	No	No	Yes	NA	17q12	35319765	34814063	34861053	mediator
	84299	MIEN1	rs2290400	No	No	Yes	NA	17q12	35319765	35138934	35140314	migration
	10948	NA	rs2290400	No	No	Yes	NA	NA	35319765	35046937	35073250	NA
	90110	NA	rs2290400	No	No	Yes	NA	NA	35319765	34662422	34664674	NA
	4761	NEUROD2	rs2290400	No	No	Yes	NA	17q12	35319765	35013546	35017701	neuronal
	94103	ORMDL3	rs2290400	No	No	Yes	NA	17q12	35319765	35330821	35337380	ORM1-like
	93210	PGAP3	rs2290400	No	No	Yes	NA	17q21.2	35319765	35080900	35097836	post-GPI
	5409	PNMT	rs2290400	No	No	Yes	NA	17q	35319765	35078032	35080254	phenylethanolamine
	84152	PPP1R1B	rs2290400	No	No	Yes	NA	17q12	35319765	35036704	35046404	protein phosphatase 1, regulatory (inhibitor) subunit 1B
	342667	STAC2	rs2290400	No	No	Yes	NA	17q21.2	35319765	34620314	34635500	SH3
	8557	TCAP	rs2290400	No	No	Yes	NA	17q12	35319765	35075124	35076332	titin-cap
	124626	ZPBP2	rs2290400	No	No	Yes	NA	17q21.1	35319765	35277980	35287675	zona
	283373	ANKRD52	rs2292239	No	No	Yes	NA	12q13.3	54768446	54917857	54938410	ankyrin
	319	APOF	rs2292239	No	No	Yes	NA	12q13	54768446	55040621	55042850	apolipoprotein
	1017	CDK2	rs2292239	No	No	Yes	NA	12q13	54768446	54646822	54652835	cyclin-dependent
	10330	CNPY2	rs2292239	No	No	Yes	NA	12q15	54768446	54990483	54996387	canopy
	93058	COQ10A	rs2292239	No	No	Yes	NA	12q13.3	54768446	54946908	54951017	coenzyme
	1431	CS	rs2292239	No	No	Yes	NA	12q13.2	54768446	54951749	54980442	citrate
	2065	ERBB3	rs2292239	No	No	Yes	NA	12q13	54768446	54760158	54783395	v-erb-b2
	23344	ESYT1	rs2292239	No	No	Yes	NA	12q13.2	54768446	54808320	54824721	extended
	64375	IKZF4	rs2292239	No	No	Yes	NA	12q13	54768446	54700955	54718486	IKAROS
	51561	IL23A	rs2292239	No	No	Yes	NA	12q13.13	54768446	55018929	55020461	interleukin 23, alpha subunit p19
	4637	MYL6	rs2292239	No	No	Yes	NA	12q13.13	54768446	54838366	54841633	myosin, light chain 6, alkali, smooth muscle and non-muscle
	140465	MYL6B	rs2292239	No	No	Yes	NA	12q13.2	54768446	54832601	54838038	myosin, light chain 6B, alkali, smooth muscle and non-muscle
	79035	OBFC2B	rs2292239	No	No	Yes	NA	12q13.3	54768446	54904391	54909904	oligonucleotide/oligosaccharide-binding
	5036	PA2G4	rs2292239	No	No	Yes	NA	12q13.2	54768446	54784369	54793961	proliferation-associated 2G4, 38kDa
	9924	PAN2	rs2292239	No	No	Yes	NA	12q13.2	54768446	54996984	55014092	PAN2
	6490	PMEL	rs2292239	No	No	Yes	NA	12q13-q14	54768446	54634155	54646093	premelanosome
	5869	RAB5B	rs2292239	No	No	Yes	NA	12q13	54768446	54654128	54674755	RAB5B, member RAS oncogene family
	10193	RNF41	rs2292239	No	No	Yes	NA	12q13.13	54768446	54884552	54902002	ring
	6171	RPL41	rs2292239	No	No	Yes	NA	12q13	54768446	54796640	54797883	ribosomal
	6231	RPS26	rs2292239	No	No	Yes	NA	12q13	54768446	54721952	54724274	ribosomal
	283375	SLC39A5	rs2292239	No	No	Yes	NA	12q13.3	54768446	54910086	54917894	solute carrier family 39 (metal ion transporter), member 5
	6601	SMARCC2	rs2292239	No	No	Yes	NA	12q13.2	54768446	54841902	54869618	SWI/SNF related, matrix associated, actin dependent regulator of chromatin, subfamily c, member 2
	6773	STAT2	rs2292239	No	No	Yes	NA	12q13.2	54768446	55021648	55040176	signal transducer and activator of transcription 2, 113kDa
	6821	SUOX	rs2292239	No	No	Yes	NA	12q13.13	54768446	54677309	54685576	sulfite
	84872	ZC3H10	rs2292239	No	No	Yes	NA	12q13.2	54768446	54798296	54802545	zinc
	114904	C1QTNF6	rs229527	No	No	Yes	NA	22q13.1	35911430	35906151	35914276	C1q
	6753	NA	rs229527	No	No	Yes	NA	NA	35911430	35932190	35938299	NA
	114904	C1QTNF6	rs229541	No	No	Yes	NA	22q13.1	35921263	35906151	35914276	C1q
	6753	NA	rs229541	No	No	Yes	NA	NA	35921263	35932190	35938299	NA
	164592	CCDC116	rs2298428	Yes	Yes	No	NA	22q11.21	20312891	20317085	20321616	coiled-coil
	164592	CCDC116	rs2298428	Yes	Yes	No	NA	22q11.21	20312891	20317085	20321616	coiled-coil
	23119	HIC2	rs2298428	Yes	Yes	No	NA	22q11.21	20312891	20101692	20135750	hypermethylated
	23119	HIC2	rs2298428	Yes	Yes	No	NA	22q11.21	20312891	20101692	20135750	hypermethylated
	375133	PI4KAP2	rs2298428	Yes	Yes	No	NA	22q11.21	20312891	20157286	20201780	phosphatidylinositol 4-kinase, catalytic, alpha pseudogene 2
	375133	PI4KAP2	rs2298428	Yes	Yes	No	NA	22q11.21	20312891	20157286	20201780	phosphatidylinositol 4-kinase, catalytic, alpha pseudogene 2
	29797	POM121L8P	rs2298428	Yes	Yes	No	NA	22q11.2	20312891	19966713	19982006	POM121
	29797	POM121L8P	rs2298428	Yes	Yes	No	NA	22q11.2	20312891	19966713	19982006	POM121
	440804	RIMBP3B	rs2298428	Yes	Yes	No	NA	22q11.21	20312891	20068039	20235373	RIMS
	440804	RIMBP3B	rs2298428	Yes	Yes	No	NA	22q11.21	20312891	20068039	20235373	RIMS
	150221	RIMBP3C	rs2298428	Yes	Yes	No	NA	22q11.21	20312891	20067662	20235750	RIMS
	150221	RIMBP3C	rs2298428	Yes	Yes	No	NA	22q11.21	20312891	20067662	20235750	RIMS
	7332	UBE2L3	rs2298428	Yes	Yes	No	NA	22q11.2	20312891	20251956	20308323	ubiquitin-conjugating
	7332	UBE2L3	rs2298428	Yes	Yes	No	NA	22q11.2	20312891	20251956	20308323	ubiquitin-conjugating
	150223	YDJC	rs2298428	Yes	Yes	No	NA	22q11.21	20312891	20312378	20314340	YdjC
	150223	YDJC	rs2298428	Yes	Yes	No	NA	22q11.21	20312891	20312378	20314340	YdjC
	11140	CDC37	rs2304256	No	No	Yes	NA	19p13.2	NA	10362808	10375271	cell
	112812	FDX1L	rs2304256	No	No	Yes	NA	19p13.2	NA	10281890	10287691	ferredoxin
	3383	ICAM1	rs2304256	No	No	Yes	GO:0050900	19p13.3-p13.2	NA	10242516	10258291	intercellular
	3385	ICAM3	rs2304256	No	No	Yes	NA	19p13.3-p13.2	NA	10305451	10311345	intercellular
	3386	ICAM4	rs2304256	No	No	Yes	NA	19p13.2-cen	NA	10258649	10260198	intercellular
	7087	ICAM5	rs2304256	No	No	Yes	NA	19p13.2	NA	10261654	10268454	intercellular adhesion molecule 5, telencephalin
	9817	KEAP1	rs2304256	No	No	Yes	NA	19p13.2	NA	10457795	10475054	kelch-like
	5141	PDE4A	rs2304256	No	No	Yes	NA	19p13.2	NA	10392332	10441307	phosphodiesterase 4A, cAMP-specific
	125950	RAVER1	rs2304256	No	No	Yes	NA	19p13.2	NA	10287888	10305314	ribonucleoprotein, PTB-binding 1
	53637	S1PR5	rs2304256	No	No	Yes	NA	19p13.2	NA	10484622	10489112	sphingosine-1-phosphate
	7297	TYK2	rs2304256	No	No	Yes	NA	19p13.2	NA	10322203	10352248	tyrosine
	100125288	ZGLP1	rs2304256	No	No	Yes	NA	19p13.2	NA	10276478	10281233	zinc finger, GATA-like protein 1
	167826	OLIG3	rs2327832	Yes	No	Yes	NA	6q23.3	138014760	137855028	137857224	oligodendrocyte
	167826	OLIG3	rs2327832	Yes	No	Yes	NA	6q23.3	138014760	137855028	137857224	oligodendrocyte
	7128	TNFAIP3	rs2327832	Yes	No	Yes	NA	6q23-q25	138014760	138230273	138246142	tumor necrosis factor, alpha-induced protein 3
	7128	TNFAIP3	rs2327832	Yes	No	Yes	NA	6q23-q25	138014760	138230273	138246142	tumor necrosis factor, alpha-induced protein 3
	56244	BTNL2	rs2395175	No	Yes	No	NA	6p21.3	32513003	32470490	32482878	butyrophilin-like
	10665	C6orf10	rs2395175	No	Yes	No	NA	6p21.32	32513003	32368452	32447634	chromosome
	3117	HLA-DQA1	rs2395175	No	Yes	No	GO:0019882	6p21.3	32513003	32713160	32719407	major histocompatibility complex, class II, DQ alpha 1
	3119	HLA-DQB1	rs2395175	No	Yes	No	GO:0006955	6p21.3	32513003	32735634	32742444	major histocompatibility complex, class II, DQ beta 1
	3122	HLA-DRA	rs2395175	No	Yes	No	GO:0019882	6p21.3	32513003	32515624	32520802	major histocompatibility complex, class II, DR alpha
	3123	HLA-DRB1	rs2395175	No	Yes	No	GO:0006955	6p21.3	32513003	32654524	32665540	major histocompatibility complex, class II, DR beta 1
	3127	HLA-DRB5	rs2395175	No	Yes	No	NA	6p21.3	32513003	32593131	32605984	major histocompatibility complex, class II, DR beta 5
	3128	HLA-DRB6	rs2395175	No	Yes	No	NA	6p21.3	32513003	32628467	32635757	major histocompatibility complex, class II, DR beta 6 (pseudogene)
	84164	ASCC2	rs2412973	No	No	Yes	NA	22q12.1	28859630	28514600	28564254	activating
	164633	CABP7	rs2412973	No	No	Yes	NA	22q12.2	28859630	28446343	28457818	calcium
	150280	HORMAD2	rs2412973	No	No	Yes	NA	22q12.2	28859630	28806452	28903062	HORMA
	8897	MTMR3	rs2412973	No	No	Yes	NA	22q12.2	28859630	28609157	28756857	myotubularin
	29796	UQCR10	rs2412973	No	No	Yes	NA	22q12.2	28859630	28493357	28496402	ubiquinol-cytochrome c reductase, complex III subunit X
	55954	ZMAT5	rs2412973	No	No	Yes	NA	22cen-q12.3	28859630	28456944	28492969	zinc finger, matrin-type 5
	10717	AP4B1	rs2476601	No	Yes	Yes	NA	1p13.2	114179090	114239199	114249264	adaptor-related protein complex 4, beta 1 subunit
	10717	AP4B1	rs2476601	No	Yes	Yes	NA	1p13.2	114179090	114239199	114249264	adaptor-related protein complex 4, beta 1 subunit
	10717	AP4B1	rs2476601	No	Yes	Yes	NA	1p13.2	114179090	114239199	114249264	adaptor-related protein complex 4, beta 1 subunit
	10717	AP4B1	rs2476601	No	Yes	Yes	NA	1p13.2	114179090	114239199	114249264	adaptor-related protein complex 4, beta 1 subunit
	440603	BCL2L15	rs2476601	No	Yes	Yes	NA	1p13.2	114179090	114220958	114231692	BCL2-like
	440603	BCL2L15	rs2476601	No	Yes	Yes	NA	1p13.2	114179090	114220958	114231692	BCL2-like
	440603	BCL2L15	rs2476601	No	Yes	Yes	NA	1p13.2	114179090	114220958	114231692	BCL2-like
	440603	BCL2L15	rs2476601	No	Yes	Yes	NA	1p13.2	114179090	114220958	114231692	BCL2-like
	64858	DCLRE1B	rs2476601	No	Yes	Yes	NA	1p11.1	114179090	114249560	114258217	DNA
	64858	DCLRE1B	rs2476601	No	Yes	Yes	NA	1p11.1	114179090	114249560	114258217	DNA
	64858	DCLRE1B	rs2476601	No	Yes	Yes	NA	1p11.1	114179090	114249560	114258217	DNA
	64858	DCLRE1B	rs2476601	No	Yes	Yes	NA	1p11.1	114179090	114249560	114258217	DNA
	260425	MAGI3	rs2476601	No	Yes	Yes	NA	1p12-p11.2	114179090	113734997	114030068	membrane associated guanylate kinase, WW and PDZ domain containing 3
	260425	MAGI3	rs2476601	No	Yes	Yes	NA	1p12-p11.2	114179090	113734997	114030068	membrane associated guanylate kinase, WW and PDZ domain containing 3
	260425	MAGI3	rs2476601	No	Yes	Yes	NA	1p12-p11.2	114179090	113734997	114030068	membrane associated guanylate kinase, WW and PDZ domain containing 3
	260425	MAGI3	rs2476601	No	Yes	Yes	NA	1p12-p11.2	114179090	113734997	114030068	membrane associated guanylate kinase, WW and PDZ domain containing 3
	10745	PHTF1	rs2476601	No	Yes	Yes	NA	1p13-p11	114179090	114041346	114103300	putative
	10745	PHTF1	rs2476601	No	Yes	Yes	NA	1p13-p11	114179090	114041346	114103300	putative
	10745	PHTF1	rs2476601	No	Yes	Yes	NA	1p13-p11	114179090	114041346	114103300	putative
	10745	PHTF1	rs2476601	No	Yes	Yes	NA	1p13-p11	114179090	114041346	114103300	putative
	26191	PTPN22	rs2476601	No	Yes	Yes	NA	1p13.2	114179090	114157962	114215898	protein tyrosine phosphatase, non-receptor type 22 (lymphoid)
	26191	PTPN22	rs2476601	No	Yes	Yes	NA	1p13.2	114179090	114157962	114215898	protein tyrosine phosphatase, non-receptor type 22 (lymphoid)
	26191	PTPN22	rs2476601	No	Yes	Yes	NA	1p13.2	114179090	114157962	114215898	protein tyrosine phosphatase, non-receptor type 22 (lymphoid)
	26191	PTPN22	rs2476601	No	Yes	Yes	NA	1p13.2	114179090	114157962	114215898	protein tyrosine phosphatase, non-receptor type 22 (lymphoid)
	54665	RSBN1	rs2476601	No	Yes	Yes	NA	1p13.1	114179090	114105976	114156593	round
	54665	RSBN1	rs2476601	No	Yes	Yes	NA	1p13.1	114179090	114105976	114156593	round
	54665	RSBN1	rs2476601	No	Yes	Yes	NA	1p13.1	114179090	114105976	114156593	round
	54665	RSBN1	rs2476601	No	Yes	Yes	NA	1p13.1	114179090	114105976	114156593	round
	90355	C5orf30	rs26232	No	Yes	No	NA	5q21.1	102624618	102622340	102642260	chromosome
	54826	GIN1	rs26232	No	Yes	No	NA	5q21.1	102624618	102449602	102483741	gypsy
	5066	PAM	rs26232	No	Yes	No	NA	5q	102624618	102229425	102393316	peptidylglycine
	23262	PPIP5K2	rs26232	No	Yes	No	NA	5q21.1	102624618	102493155	102566808	diphosphoinositol
	640	BLK	rs2736340	No	Yes	No	NA	8p23-p22	11381381	11388929	11459517	B
	640	BLK	rs2736340	No	Yes	No	NA	8p23-p22	11381381	11388929	11459517	B
	83656	C8orf12	rs2736340	No	Yes	No	NA	8p23.1	11381381	11263320	11333576	chromosome
	83656	C8orf12	rs2736340	No	Yes	No	NA	8p23.1	11381381	11263320	11333576	chromosome
	83648	FAM167A	rs2736340	No	Yes	No	NA	8p23-p22	11381381	11316382	11361686	family with sequence similarity 167, member A
	83648	FAM167A	rs2736340	No	Yes	No	NA	8p23-p22	11381381	11316382	11361686	family with sequence similarity 167, member A
	5996	RGS1	rs2760524	No	No	Yes	GO:0006955	1q31	190797170	190811479	190815782	regulator
	5996	RGS1	rs2760524	No	No	Yes	GO:0006955	1q31	190797170	190811479	190815782	regulator
	6366	CCL21	rs2812378	No	Yes	No	GO:0006955	9p13	34700259	34699001	34700147	chemokine
	259308	FAM205A	rs2812378	No	Yes	No	NA	9p13.3	34700259	34713051	34719535	family with sequence similarity 205, member A
	5996	RGS1	rs2816316	Yes	No	Yes	GO:0006955	1q31	190803435	190811479	190815782	regulator
	5996	RGS1	rs2816316	Yes	No	Yes	GO:0006955	1q31	190803435	190811479	190815782	regulator
	1827	RCAN1	rs2834512	No	Yes	No	NA	21q22.1-q22.2	34833468	34810653	34909252	regulator of calcineurin 1
	51755	CDK12	rs2872507	No	No	Yes	NA	17q12	35294288	34871264	34944326	cyclin-dependent
	51755	CDK12	rs2872507	No	No	Yes	NA	17q12	35294288	34871264	34944326	cyclin-dependent
	51755	CDK12	rs2872507	No	Yes	No	NA	17q12	35294289	34871264	34944326	cyclin-dependent kinase 12
	2064	ERBB2	rs2872507	No	No	Yes	NA	17q11.2-q12	35294288	35097918	35138441	v-erb-b2 erythroblastic leukemia viral oncogene homolog 2, neuro/glioblastoma derived oncogene homolog (avian)
	2064	ERBB2	rs2872507	No	No	Yes	NA	17q11.2-q12	35294288	35097918	35138441	v-erb-b2 erythroblastic leukemia viral oncogene homolog 2, neuro/glioblastoma derived oncogene homolog (avian)
	2064	ERBB2	rs2872507	No	Yes	No	NA	17q11.2-q12	35294289	35097918	35138441	v-erb-b2 erythroblastic leukemia viral oncogene homolog 2, neuro/glioblastoma derived oncogene homolog (avian)
	84961	FBXL20	rs2872507	No	No	Yes	NA	17q21.2	35294288	34670365	34811402	F-box
	84961	FBXL20	rs2872507	No	No	Yes	NA	17q21.2	35294288	34670365	34811402	F-box
	84961	FBXL20	rs2872507	No	Yes	No	NA	17q21.2	35294289	34670365	34811402	F-box and leucine-rich repeat protein 20
	2886	GRB7	rs2872507	No	No	Yes	GO:0050900	17q12	35294288	35147712	35157064	growth
	2886	GRB7	rs2872507	No	No	Yes	GO:0050900	17q12	35294288	35147712	35157064	growth
	2886	GRB7	rs2872507	No	Yes	No	GO:0050900	17q12	35294289	35147712	35157064	growth factor receptor-bound protein 7
	55876	GSDMB	rs2872507	No	No	Yes	NA	17q21.2	35294288	35314373	35328429	gasdermin
	55876	GSDMB	rs2872507	No	No	Yes	NA	17q21.2	35294288	35314373	35328429	gasdermin
	55876	GSDMB	rs2872507	No	Yes	No	NA	17q21.2	35294289	35314373	35328429	gasdermin B
	22806	IKZF3	rs2872507	No	No	Yes	NA	17q11.2	35294288	35174724	35273967	IKAROS
	22806	IKZF3	rs2872507	No	No	Yes	NA	17q11.2	35294288	35174724	35273967	IKAROS
	22806	IKZF3	rs2872507	No	Yes	No	NA	17q11.2	35294289	35174724	35273967	IKAROS family zinc finger 3 (Aiolos)
	5469	MED1	rs2872507	No	No	Yes	NA	17q12	35294288	34814063	34861053	mediator
	5469	MED1	rs2872507	No	No	Yes	NA	17q12	35294288	34814063	34861053	mediator
	5469	MED1	rs2872507	No	Yes	No	NA	17q12	35294289	34814063	34861053	mediator complex subunit 1
	84299	MIEN1	rs2872507	No	No	Yes	NA	17q12	35294288	35138934	35140314	migration
	84299	MIEN1	rs2872507	No	No	Yes	NA	17q12	35294288	35138934	35140314	migration
	84299	MIEN1	rs2872507	No	Yes	No	NA	17q12	35294289	35138934	35140314	migration and invasion enhancer 1
	10948	NA	rs2872507	No	No	Yes	NA	NA	35294288	35046937	35073250	NA
	10948	NA	rs2872507	No	No	Yes	NA	NA	35294288	35046937	35073250	NA
	90110	NA	rs2872507	No	No	Yes	NA	NA	35294288	34662422	34664674	NA
	90110	NA	rs2872507	No	No	Yes	NA	NA	35294288	34662422	34664674	NA
	10948	NA	rs2872507	No	Yes	No	NA	NA	35294289	35046937	35073250	NA
	90110	NA	rs2872507	No	Yes	No	NA	NA	35294289	34662422	34664674	NA
	4761	NEUROD2	rs2872507	No	No	Yes	NA	17q12	35294288	35013546	35017701	neuronal
	4761	NEUROD2	rs2872507	No	No	Yes	NA	17q12	35294288	35013546	35017701	neuronal
	4761	NEUROD2	rs2872507	No	Yes	No	NA	17q12	35294289	35013546	35017701	neuronal differentiation 2
	94103	ORMDL3	rs2872507	No	No	Yes	NA	17q12	35294288	35330821	35337380	ORM1-like
	94103	ORMDL3	rs2872507	No	No	Yes	NA	17q12	35294288	35330821	35337380	ORM1-like
	94103	ORMDL3	rs2872507	No	Yes	No	NA	17q12	35294289	35330821	35337380	ORM1-like 3 (S. cerevisiae)
	93210	PGAP3	rs2872507	No	No	Yes	NA	17q21.2	35294288	35080900	35097836	post-GPI
	93210	PGAP3	rs2872507	No	No	Yes	NA	17q21.2	35294288	35080900	35097836	post-GPI
	93210	PGAP3	rs2872507	No	Yes	No	NA	17q21.2	35294289	35080900	35097836	post-GPI attachment to proteins 3
	5409	PNMT	rs2872507	No	No	Yes	NA	17q	35294288	35078032	35080254	phenylethanolamine
	5409	PNMT	rs2872507	No	No	Yes	NA	17q	35294288	35078032	35080254	phenylethanolamine
	5409	PNMT	rs2872507	No	Yes	No	NA	17q	35294289	35078032	35080254	phenylethanolamine N-methyltransferase
	84152	PPP1R1B	rs2872507	No	No	Yes	NA	17q12	35294288	35036704	35046404	protein phosphatase 1, regulatory (inhibitor) subunit 1B
	84152	PPP1R1B	rs2872507	No	No	Yes	NA	17q12	35294288	35036704	35046404	protein phosphatase 1, regulatory (inhibitor) subunit 1B
	84152	PPP1R1B	rs2872507	No	Yes	No	NA	17q12	35294289	35036704	35046404	protein phosphatase 1, regulatory (inhibitor) subunit 1B
	342667	STAC2	rs2872507	No	No	Yes	NA	17q21.2	35294288	34620314	34635500	SH3
	342667	STAC2	rs2872507	No	No	Yes	NA	17q21.2	35294288	34620314	34635500	SH3
	342667	STAC2	rs2872507	No	Yes	No	NA	17q21.2	35294289	34620314	34635500	SH3 and cysteine rich domain 2
	8557	TCAP	rs2872507	No	No	Yes	NA	17q12	35294288	35075124	35076332	titin-cap
	8557	TCAP	rs2872507	No	No	Yes	NA	17q12	35294288	35075124	35076332	titin-cap
	8557	TCAP	rs2872507	No	Yes	No	NA	17q12	35294289	35075124	35076332	titin-cap (telethonin)
	124626	ZPBP2	rs2872507	No	No	Yes	NA	17q21.1	35294288	35277980	35287675	zona
	124626	ZPBP2	rs2872507	No	No	Yes	NA	17q21.1	35294288	35277980	35287675	zona
	124626	ZPBP2	rs2872507	No	Yes	No	NA	17q21.1	35294289	35277980	35287675	zona pellucida binding protein 2
	55765	C1orf106	rs296547	Yes	No	No	NA	1q32.1	199158759	199127261	199151486	chromosome
	779	CACNA1S	rs296547	Yes	No	No	NA	1q32	199158759	199275262	199348317	calcium channel, voltage-dependent, L type, alpha 1S subunit
	23046	KIF21B	rs296547	Yes	No	No	NA	1q32.1	199158759	199205142	199259451	kinesin
	3586	IL10	rs3024505	No	No	Yes	NA	1q31-q32	205006526	205007570	205012462	interleukin
	3586	IL10	rs3024505	No	No	Yes	NA	1q31-q32	205006526	205007570	205012462	interleukin
	3586	IL10	rs3024505	No	No	Yes	NA	1q31-q32	205006526	205007570	205012462	interleukin
	29949	IL19	rs3024505	No	No	Yes	GO:0006955	1q32.2	205006526	205038837	205082948	interleukin
	29949	IL19	rs3024505	No	No	Yes	GO:0006955	1q32.2	205006526	205038837	205082948	interleukin
	29949	IL19	rs3024505	No	No	Yes	GO:0006955	1q32.2	205006526	205038837	205082948	interleukin
	1493	CTLA4	rs3087243	No	Yes	Yes	GO:0006955	2q33	204447163	204440753	204446928	cytotoxic
	1493	CTLA4	rs3087243	No	Yes	Yes	GO:0006955	2q33	204447163	204440753	204446928	cytotoxic
	29851	ICOS	rs3087243	No	Yes	Yes	GO:0006955	2q33	204447163	204509747	204534543	inducible
	29851	ICOS	rs3087243	No	Yes	Yes	GO:0006955	2q33	204447163	204509747	204534543	inducible
	1235	CCR6	rs3093023	No	Yes	No	GO:0006955	6q27	167454279	167445284	167472619	chemokine
	11116	FGFR1OP	rs3093023	No	Yes	No	NA	6q27	167454279	167332805	167374056	FGFR1
	8635	RNASET2	rs3093023	No	Yes	No	NA	6q27	167454279	167262993	167290067	ribonuclease
	80724	ACAD10	rs3184504	No	No	Yes	NA	12q24.12	110368990	110608239	110679293	acyl-CoA dehydrogenase family, member 10
	217	ALDH2	rs3184504	No	No	Yes	NA	12q24.12	110368990	110688728	110732167	aldehyde
	6311	ATXN2	rs3184504	No	No	Yes	NA	12q23-q24.1	110368990	110374400	110521863	ataxin
	8315	BRAP	rs3184504	No	No	Yes	NA	12q24	110368990	110564332	110608173	BRCA1
	51275	C12orf47	rs3184504	No	No	Yes	NA	12q24.12	110368990	110761955	110765089	chromosome
	283450	C12orf51	rs3184504	No	No	Yes	NA	12q24.13	110368990	111082493	111228421	chromosome
	8550	MAPKAPK5	rs3184504	No	No	Yes	NA	12q24.13	110368990	110764661	110815611	mitogen-activated
	10961	NA	rs3184504	No	No	Yes	NA	NA	110368990	110935534	110945407	NA
	80018	NAA25	rs3184504	No	No	Yes	NA	12q24.13	110368990	110948875	111030980	N(alpha)-acetyltransferase 25, NatB auxiliary subunit
	5781	PTPN11	rs3184504	No	No	Yes	GO:0050900	12q24.1	110368990	111340918	111432100	protein tyrosine phosphatase, non-receptor type 11
	6128	RPL6	rs3184504	No	No	Yes	NA	12q24.13	110368990	111327376	111331826	ribosomal
	10019	SH2B3	rs3184504	No	No	Yes	NA	12q24.12	110368990	110328134	110373809	SH2B
	89894	TMEM116	rs3184504	No	No	Yes	NA	12q24.13	110368990	110853485	110935318	transmembrane
	10906	TRAFD1	rs3184504	No	No	Yes	NA	12q	110368990	111047731	111075790	TRAF-type
	3560	NA	rs3218253	No	Yes	Yes	NA	NA	35874755	35851825	35875908	NA
	3560	NA	rs3218253	No	Yes	Yes	NA	NA	35874755	35851825	35875908	NA
	127281	FAM213B	rs3748816	Yes	No	No	NA	1p36.32	2516605	2508108	2512762	family with sequence similarity 213, member B
	127281	FAM213B	rs3748816	Yes	No	No	NA	1p36.32	2516605	2508108	2512762	family with sequence similarity 213, member B
	388585	HES5	rs3748816	Yes	No	No	NA	1p36	2516605	2450045	2451544	hairy
	388585	HES5	rs3748816	Yes	No	No	NA	1p36	2516605	2450045	2451544	hairy
	79258	MMEL1	rs3748816	Yes	No	No	NA	1p36	2516605	2511940	2554289	membrane
	79258	MMEL1	rs3748816	Yes	No	No	NA	1p36	2516605	2511940	2554289	membrane
	115110	NA	rs3748816	Yes	No	No	NA	NA	2516605	2471218	2474144	NA
	115110	NA	rs3748816	Yes	No	No	NA	NA	2516605	2471218	2474144	NA
	55229	PANK4	rs3748816	Yes	No	No	NA	1p36.32	2516605	2429834	2447895	pantothenate
	55229	PANK4	rs3748816	Yes	No	No	NA	1p36.32	2516605	2429834	2447895	pantothenate
	9651	PLCH2	rs3748816	Yes	No	No	NA	1p36.32	2516605	2397613	2426824	phospholipase C, eta 2
	9651	PLCH2	rs3748816	Yes	No	No	NA	1p36.32	2516605	2397613	2426824	phospholipase C, eta 2
	8764	TNFRSF14	rs3748816	Yes	No	No	GO:0006955	1p36.32	2516605	2479150	2486613	tumor necrosis factor receptor superfamily, member 14
	8764	TNFRSF14	rs3748816	Yes	No	No	GO:0006955	1p36.32	2516605	2479150	2486613	tumor necrosis factor receptor superfamily, member 14
	727	C5	rs3761847	No	Yes	No	NA	9q33-q34	122730059	122754434	122852375	complement
	11064	CNTRL	rs3761847	No	Yes	No	NA	9q33.2	122730059	122890394	122979707	centriolin
	26147	PHF19	rs3761847	No	Yes	No	NA	9q34.11	122730059	122657751	122679427	PHD
	51552	RAB14	rs3761847	No	Yes	No	NA	9q32-q34.11	122730059	122980236	123004186	RAB14, member RAS oncogene family
	7185	TRAF1	rs3761847	No	Yes	No	NA	9q33-q34	122730059	122704492	122728994	TNF
	51744	CD244	rs3766379	No	Yes	No	GO:0050900	1q23.1	159074338	159066573	159099269	CD244 molecule, natural killer cell receptor 2B4
	4063	LY9	rs3766379	No	Yes	No	NA	1q23.3	159074338	159032551	159064669	lymphocyte
	64699	TMPRSS3	rs3788013	No	No	Yes	NA	21q22.3	42714396	42665064	42689269	transmembrane protease, serine 3
	53347	UBASH3A	rs3788013	No	No	Yes	NA	21q22.3	42714396	42697087	42740843	ubiquitin
	2744	GLS	rs3821236	No	No	Yes	NA	2q32-q34	191611002	191453791	191538021	glutaminase
	6772	STAT1	rs3821236	No	No	Yes	NA	2q32.2-q32.3	191611002	191542006	191587221	signal transducer and activator of transcription 1, 91kDa
	6775	STAT4	rs3821236	No	No	Yes	NA	2q32.2-q32.3	191611002	191602550	191724170	signal
	1512	CTSH	rs3825932	No	No	Yes	GO:0019882	15q25.1	77022500	77001146	77024475	cathepsin
	10933	MORF4L1	rs3825932	No	No	Yes	NA	15q25.1	77022500	76952226	76977129	mortality
	5923	RASGRF1	rs3825932	No	No	Yes	NA	15q24	77022500	77039345	77170270	Ras
	127281	FAM213B	rs3890745	No	Yes	No	NA	1p36.32	2543483	2508108	2512762	family with sequence similarity 213, member B
	388585	HES5	rs3890745	No	Yes	No	NA	1p36	2543483	2450045	2451544	hairy
	79258	MMEL1	rs3890745	No	Yes	No	NA	1p36	2543483	2511940	2554289	membrane
	115110	NA	rs3890745	No	Yes	No	NA	NA	2543483	2471218	2474144	NA
	55229	PANK4	rs3890745	No	Yes	No	NA	1p36.32	2543483	2429834	2447895	pantothenate
	9651	PLCH2	rs3890745	No	Yes	No	NA	1p36.32	2543483	2397613	2426824	phospholipase C, eta 2
	8764	TNFRSF14	rs3890745	No	Yes	No	GO:0006955	1p36.32	2543483	2479150	2486613	tumor necrosis factor receptor superfamily, member 14
	7430	EZR	rs394581	No	Yes	No	NA	6q25.3	159402508	159106760	159160444	ezrin
	84624	FNDC1	rs394581	No	Yes	No	NA	6q25	159402508	159510416	159613130	fibronectin
	202459	OSTCP1	rs394581	No	Yes	No	NA	6q25.3	159402508	159182147	159198652	oligosaccharyltransferase
	83861	RSPH3	rs394581	No	Yes	No	NA	6q25.3	159402508	159318254	159341186	radial
	117289	TAGAP	rs394581	No	Yes	No	NA	6q25.3	159402508	159376014	159386172	T-cell
	147906	DACT3	rs425105	No	No	Yes	NA	19q13.32	51900320	51842708	51856235	dapper, antagonist of beta-catenin, homolog 3 (Xenopus laevis)
	79147	FKRP	rs425105	No	No	Yes	NA	19q13.3	51900320	51941142	51953672	fukutin
	29888	NA	rs425105	No	No	Yes	NA	NA	51900320	51914607	51941560	NA
	25865	PRKD2	rs425105	No	No	Yes	NA	19q13.2	51900320	51869412	51912224	protein
	6510	SLC1A5	rs425105	No	No	Yes	NA	19q13.3	51900320	51969981	51983682	solute carrier family 1 (neutral amino acid transporter), member 5
	864	RUNX3	rs4265380	No	Yes	No	NA	1p36	25165943	25098588	25164088	runt-related transcription factor 3
	132612	ADAD1	rs4505848	No	No	Yes	NA	4q27	123351941	123519617	123570389	adenosine
	3558	IL2	rs4505848	No	No	Yes	GO:0006955	4q26-q27	123351941	123592075	123597100	interleukin
	59067	IL21	rs4505848	No	No	Yes	GO:0006955	4q26-q27	123351941	123753232	123761661	interleukin
	84162	KIAA1109	rs4505848	No	No	Yes	NA	4q28.1	123351941	123311207	123503357	KIAA1109
	1493	CTLA4	rs4675374	Yes	No	No	GO:0006955	2q33	204510822	204440753	204446928	cytotoxic
	29851	ICOS	rs4675374	Yes	No	No	GO:0006955	2q33	204510822	204509747	204534543	inducible
	5209	PFKFB3	rs4750316	No	Yes	No	NA	10p15.1	6433265	6226848	6317511	6-phosphofructo-2-kinase/fructose-2,6-biphosphatase 3
	5588	PRKCQ	rs4750316	No	Yes	No	NA	10p15	6433265	6509110	6662244	protein kinase C, theta
	84991	RBM17	rs4750316	No	Yes	No	NA	10p15.1	6433265	6170954	6199426	RNA
	969	CD69	rs4763879	No	No	Yes	NA	12p13	9801430	9796350	9804764	CD69
	29121	CLEC2D	rs4763879	No	No	Yes	NA	12p13.31	9801430	9713575	9743306	C-type lectin domain family 2, member D
	160365	CLECL1	rs4763879	No	No	Yes	NA	12p13.31	9801430	9766357	9777127	C-type
	109	ADCY3	rs478222	No	No	Yes	NA	2p24-p22	25155258	24895541	24995559	adenylate
	51277	DNAJC27	rs478222	No	No	Yes	NA	2p23.3	25155258	25020008	25048328	DnaJ (Hsp40) homolog, subfamily C, member 27
	1788	DNMT3A	rs478222	No	No	Yes	NA	2p23	25155258	25309348	25418963	DNA
	22979	EFR3B	rs478222	No	No	Yes	NA	2p24.1	25155258	25118476	25235508	EFR3
	5443	POMC	rs478222	No	No	Yes	NA	2p23	25155258	25237225	25245063	proopiomelanocortin
	5771	PTPN2	rs478582	No	No	Yes	NA	18p11.3-p11.2	12825975	12775479	12874334	protein tyrosine phosphatase, non-receptor type 2
	55911	APOBR	rs4788084	No	No	Yes	NA	16p11.2	28447348	28413493	28417783	apolipoprotein
	487	ATP2A1	rs4788084	No	No	Yes	NA	16p12.1	28447348	28797309	28823331	ATPase, Ca++ transporting, cardiac muscle, fast twitch 1
	11273	ATXN2L	rs4788084	No	No	Yes	NA	16p11	28447348	28741914	28756059	ataxin
	112869	CCDC101	rs4788084	No	No	Yes	NA	16p11.2	28447348	28472749	28510611	coiled-coil
	930	CD19	rs4788084	No	No	Yes	NA	16p11.2	28447348	28850760	28858164	CD19
	1201	CLN3	rs4788084	No	No	Yes	NA	16p12	28447348	28396100	28411124	ceroid-lipofuscinosis, neuronal 3
	8663	EIF3C	rs4788084	No	No	Yes	NA	16p11.2	28447348	28298403	28654551	eukaryotic translation initiation factor 3, subunit C
	728689	EIF3CL	rs4788084	No	No	Yes	NA	16p11.2	28447348	28298400	28654554	eukaryotic translation initiation factor 3, subunit C-like
	246778	IL27	rs4788084	No	No	Yes	NA	16p11	28447348	28418183	28425656	interleukin
	27040	NA	rs4788084	No	No	Yes	NA	NA	28447348	28903647	28909605	NA
	84901	NFATC2IP	rs4788084	No	No	Yes	NA	16p11.2	28447348	28869818	28885268	nuclear factor of activated T-cells, cytoplasmic, calcineurin-dependent 2 interacting protein
	26471	NUPR1	rs4788084	No	No	Yes	NA	16p11.2	28447348	28456162	28457996	nuclear protein, transcriptional regulator, 1
	79874	RABEP2	rs4788084	No	No	Yes	NA	16p12.1	28447348	28823242	28844033	rabaptin, RAB GTPase binding effector protein 2
	388228	SBK1	rs4788084	No	No	Yes	NA	16p11.2	28447348	28211340	28242671	SH3-binding
	25970	SH2B1	rs4788084	No	No	Yes	NA	16p11.2	28447348	28782578	28793034	SH2B
	83985	SPNS1	rs4788084	No	No	Yes	NA	16p11.2	28447348	28893596	28903369	spinster
	6817	SULT1A1	rs4788084	No	No	Yes	NA	16p12.1	28447348	28524416	28542367	sulfotransferase family, cytosolic, 1A, phenol-preferring, member 1
	6799	SULT1A2	rs4788084	No	No	Yes	NA	16p12.1	28447348	28510766	28515892	sulfotransferase family, cytosolic, 1A, phenol-preferring, member 2
	7284	TUFM	rs4788084	No	No	Yes	NA	16p11.2	28447348	28761232	28765230	Tu translation elongation factor, mitochondrial
	958	CD40	rs4810485	No	Yes	No	NA	20q12-q13.2	44181353	44180312	44191791	CD40 molecule, TNF receptor superfamily member 5
	57727	NCOA5	rs4810485	No	Yes	No	NA	20q12-q13.12	44181353	44123032	44151987	nuclear
	57468	SLC12A5	rs4810485	No	Yes	No	NA	20q13.12	44181353	44083735	44122196	solute carrier family 12 (potassium/chloride transporter), member 5
	23308	ICOSLG	rs4819388	Yes	No	No	NA	21q22.3	44471848	44471149	44485262	inducible
	388011	C14orf64	rs4900384	No	No	Yes	NA	14q32.2	97568703	97461699	97514214	chromosome
	23242	COBL	rs4948088	No	No	Yes	NA	7p12.2-p12.1	50994687	51051402	51352009	cordon-bleu
	2887	GRB10	rs4948088	No	No	Yes	NA	7p12.2	50994687	50625253	50828653	growth
	4008	LMO7	rs539514	No	No	Yes	NA	13q22.2	75224282	75092570	75332005	LIM
	119710	C11orf74	rs540386	No	Yes	No	NA	11p12	36481868	36572668	36637393	chromosome
	79899	PRR5L	rs540386	No	Yes	No	NA	11p13-p12	36481868	36354130	36443330	proline
	5896	RAG1	rs540386	No	Yes	No	GO:0006955	11p13	36481868	36546138	36557886	recombination
	5897	RAG2	rs540386	No	Yes	No	NA	11p13	36481868	36570068	36576388	recombination
	7189	TRAF6	rs540386	No	Yes	No	NA	11p12	36481868	36467298	36488398	TNF receptor-associated factor 6, E3 ubiquitin protein ligase
	9474	ATG5	rs548234	No	Yes	No	NA	6q21	106674726	106739044	106880388	ATG5
	639	PRDM1	rs548234	No	Yes	No	NA	6q21	106674726	106640887	106664507	PR domain containing 1, with ZNF domain
	84164	ASCC2	rs5753037	No	No	Yes	NA	22q12.1	28911721	28514600	28564254	activating
	164633	CABP7	rs5753037	No	No	Yes	NA	22q12.2	28911721	28446343	28457818	calcium
	150280	HORMAD2	rs5753037	No	No	Yes	NA	22q12.2	28911721	28806452	28903062	HORMA
	8897	MTMR3	rs5753037	No	No	Yes	NA	22q12.2	28911721	28609157	28756857	myotubularin
	29796	UQCR10	rs5753037	No	No	Yes	NA	22q12.2	28911721	28493357	28496402	ubiquinol-cytochrome c reductase, complex III subunit X
	55954	ZMAT5	rs5753037	No	No	Yes	NA	22cen-q12.3	28911721	28456944	28492969	zinc finger, matrin-type 5
	921	CD5	rs595158	No	Yes	No	NA	11q13	60666156	60626505	60651899	CD5 molecule
	79869	CPSF7	rs595158	No	Yes	No	NA	11q12.2	60666156	60926696	60954040	cleavage and polyadenylation specific factor 7, 59kDa
	220002	CYBASC3	rs595158	No	Yes	No	NA	11q12.2	60666156	60872853	60886305	cytochrome b, ascorbate dependent 3
	26007	DAK	rs595158	No	Yes	No	NA	11q12.2	60666156	60857229	60872807	dihydroxyacetone kinase 2 homolog (S. cerevisiae)
	1642	DDB1	rs595158	No	Yes	No	NA	11q12-q13	60666156	60823494	60857242	damage-specific DNA binding protein 1, 127kDa
	390205	LRRC10B	rs595158	No	Yes	No	NA	11q12.2	60666156	61032847	61035060	leucine rich repeat containing 10B
	643834	PGA3	rs595158	No	Yes	No	NA	11q13	60666156	60727559	60736926	pepsinogen 3, group I (pepsinogen A)
	643847	PGA4	rs595158	No	Yes	No	NA	11q13	60666156	60746396	60755755	pepsinogen 4, group I (pepsinogen A)
	5222	PGA5	rs595158	No	Yes	No	NA	11q13	60666156	60765244	60775491	pepsinogen 5, group I (pepsinogen A)
	220004	PPP1R32	rs595158	No	Yes	No	NA	11q12.2	60666156	61005167	61014975	protein phosphatase 1, regulatory subunit 32
	54949	SDHAF2	rs595158	No	Yes	No	NA	11q12.2	60666156	60954172	60970805	succinate dehydrogenase complex assembly factor 2
	9066	SYT7	rs595158	No	Yes	No	NA	11q12-q13.1	60666156	61039360	61104874	synaptotagmin VII
	51524	TMEM138	rs595158	No	Yes	No	NA	11q12.2	60666156	60886431	60893254	transmembrane protein 138
	51259	TMEM216	rs595158	No	Yes	No	NA	11q13.1	60666156	60916440	60922899	transmembrane protein 216
	55048	VPS37C	rs595158	No	Yes	No	NA	11q12.2	60666156	60654303	60685492	vacuolar protein sorting 37 homolog C (S. cerevisiae)
	220001	VWCE	rs595158	No	Yes	No	NA	11q12.2	60666156	60782333	60819364	von Willebrand factor C and EGF domains
	26291	FGF21	rs602662	No	No	Yes	NA	19q13.1-qter	53898796	53951155	53953394	fibroblast
	2523	FUT1	rs602662	No	No	Yes	NA	19q13.1-qter	53898796	53943079	53950459	fucosyltransferase 1 (galactoside 2-alpha-L-fucosyltransferase, H blood group)
	2524	FUT2	rs602662	No	No	Yes	NA	19cen-qter	53898796	53891039	53901003	fucosyltransferase
	284359	IZUMO1	rs602662	No	No	Yes	NA	19q13.33	53898796	53935956	53941978	izumo
	284358	MAMSTR	rs602662	No	No	Yes	NA	19q13.33	53898796	53908066	53914788	MEF2
	54922	RASIP1	rs602662	No	No	Yes	NA	19q13.33	53898796	53915653	53935782	Ras
	100170216	SNAR-A10	rs602662	No	No	Yes	NA	19	53898796	53118847	55323591	small
	100169954	SNAR-A11	rs602662	No	No	Yes	NA	19	53898796	53118847	55323591	small
	100191063	SNAR-A14	rs602662	No	No	Yes	NA	19	53898796	53118847	55323591	small
	100169951	SNAR-A3	rs602662	No	No	Yes	NA	19	53898796	53118847	55323591	small
	100169956	SNAR-A4	rs602662	No	No	Yes	NA	19	53898796	53118847	55323591	small
	100169952	SNAR-A5	rs602662	No	No	Yes	NA	19	53898796	53118847	55323591	small
	100169957	SNAR-A6	rs602662	No	No	Yes	NA	19	53898796	53118847	55323591	small
	100169953	SNAR-A7	rs602662	No	No	Yes	NA	19	53898796	53118847	55323591	small
	100169958	SNAR-A8	rs602662	No	No	Yes	NA	19	53898796	53118847	55323591	small
	100169955	SNAR-A9	rs602662	No	No	Yes	NA	19	53898796	53118847	55323591	small
	80724	ACAD10	rs653178	Yes	Yes	Yes	NA	12q24.12	110492138	110608239	110679293	acyl-CoA dehydrogenase family, member 10
	80724	ACAD10	rs653178	Yes	Yes	Yes	NA	12q24.12	110492138	110608239	110679293	acyl-CoA dehydrogenase family, member 10
	80724	ACAD10	rs653178	Yes	Yes	Yes	NA	12q24.12	110492138	110608239	110679293	acyl-CoA dehydrogenase family, member 10
	217	ALDH2	rs653178	Yes	Yes	Yes	NA	12q24.12	110492138	110688728	110732167	aldehyde
	217	ALDH2	rs653178	Yes	Yes	Yes	NA	12q24.12	110492138	110688728	110732167	aldehyde
	217	ALDH2	rs653178	Yes	Yes	Yes	NA	12q24.12	110492138	110688728	110732167	aldehyde
	6311	ATXN2	rs653178	Yes	Yes	Yes	NA	12q23-q24.1	110492138	110374400	110521863	ataxin
	6311	ATXN2	rs653178	Yes	Yes	Yes	NA	12q23-q24.1	110492138	110374400	110521863	ataxin
	6311	ATXN2	rs653178	Yes	Yes	Yes	NA	12q23-q24.1	110492138	110374400	110521863	ataxin
	8315	BRAP	rs653178	Yes	Yes	Yes	NA	12q24	110492138	110564332	110608173	BRCA1
	8315	BRAP	rs653178	Yes	Yes	Yes	NA	12q24	110492138	110564332	110608173	BRCA1
	8315	BRAP	rs653178	Yes	Yes	Yes	NA	12q24	110492138	110564332	110608173	BRCA1
	51275	C12orf47	rs653178	Yes	Yes	Yes	NA	12q24.12	110492138	110761955	110765089	chromosome
	51275	C12orf47	rs653178	Yes	Yes	Yes	NA	12q24.12	110492138	110761955	110765089	chromosome
	51275	C12orf47	rs653178	Yes	Yes	Yes	NA	12q24.12	110492138	110761955	110765089	chromosome
	283450	C12orf51	rs653178	Yes	Yes	Yes	NA	12q24.13	110492138	111082493	111228421	chromosome
	283450	C12orf51	rs653178	Yes	Yes	Yes	NA	12q24.13	110492138	111082493	111228421	chromosome
	283450	C12orf51	rs653178	Yes	Yes	Yes	NA	12q24.13	110492138	111082493	111228421	chromosome
	8550	MAPKAPK5	rs653178	Yes	Yes	Yes	NA	12q24.13	110492138	110764661	110815611	mitogen-activated
	8550	MAPKAPK5	rs653178	Yes	Yes	Yes	NA	12q24.13	110492138	110764661	110815611	mitogen-activated
	8550	MAPKAPK5	rs653178	Yes	Yes	Yes	NA	12q24.13	110492138	110764661	110815611	mitogen-activated
	10961	NA	rs653178	Yes	Yes	Yes	NA	NA	110492138	110935534	110945407	NA
	10961	NA	rs653178	Yes	Yes	Yes	NA	NA	110492138	110935534	110945407	NA
	10961	NA	rs653178	Yes	Yes	Yes	NA	NA	110492138	110935534	110945407	NA
	80018	NAA25	rs653178	Yes	Yes	Yes	NA	12q24.13	110492138	110948875	111030980	N(alpha)-acetyltransferase 25, NatB auxiliary subunit
	80018	NAA25	rs653178	Yes	Yes	Yes	NA	12q24.13	110492138	110948875	111030980	N(alpha)-acetyltransferase 25, NatB auxiliary subunit
	80018	NAA25	rs653178	Yes	Yes	Yes	NA	12q24.13	110492138	110948875	111030980	N(alpha)-acetyltransferase 25, NatB auxiliary subunit
	5781	PTPN11	rs653178	Yes	Yes	Yes	GO:0050900	12q24.1	110492138	111340918	111432100	protein tyrosine phosphatase, non-receptor type 11
	5781	PTPN11	rs653178	Yes	Yes	Yes	GO:0050900	12q24.1	110492138	111340918	111432100	protein tyrosine phosphatase, non-receptor type 11
	5781	PTPN11	rs653178	Yes	Yes	Yes	GO:0050900	12q24.1	110492138	111340918	111432100	protein tyrosine phosphatase, non-receptor type 11
	6128	RPL6	rs653178	Yes	Yes	Yes	NA	12q24.13	110492138	111327376	111331826	ribosomal
	6128	RPL6	rs653178	Yes	Yes	Yes	NA	12q24.13	110492138	111327376	111331826	ribosomal
	6128	RPL6	rs653178	Yes	Yes	Yes	NA	12q24.13	110492138	111327376	111331826	ribosomal
	10019	SH2B3	rs653178	Yes	Yes	Yes	NA	12q24.12	110492138	110328134	110373809	SH2B
	10019	SH2B3	rs653178	Yes	Yes	Yes	NA	12q24.12	110492138	110328134	110373809	SH2B
	10019	SH2B3	rs653178	Yes	Yes	Yes	NA	12q24.12	110492138	110328134	110373809	SH2B
	89894	TMEM116	rs653178	Yes	Yes	Yes	NA	12q24.13	110492138	110853485	110935318	transmembrane
	89894	TMEM116	rs653178	Yes	Yes	Yes	NA	12q24.13	110492138	110853485	110935318	transmembrane
	89894	TMEM116	rs653178	Yes	Yes	Yes	NA	12q24.13	110492138	110853485	110935318	transmembrane
	10906	TRAFD1	rs653178	Yes	Yes	Yes	NA	12q	110492138	111047731	111075790	TRAF-type
	10906	TRAFD1	rs653178	Yes	Yes	Yes	NA	12q	110492138	111047731	111075790	TRAF-type
	10906	TRAFD1	rs653178	Yes	Yes	Yes	NA	12q	110492138	111047731	111075790	TRAF-type
	6775	STAT4	rs6752770	No	No	Yes	NA	2q32.2-q32.3	191681807	191602550	191724170	signal
	132612	ADAD1	rs6822844	No	Yes	No	NA	4q27	123728870	123519617	123570389	adenosine
	132612	ADAD1	rs6822844	No	Yes	No	NA	4q27	123728871	123519617	123570389	adenosine deaminase domain containing 1 (testis-specific)
	3558	IL2	rs6822844	No	Yes	No	GO:0006955	4q26-q27	123728870	123592075	123597100	interleukin
	3558	IL2	rs6822844	No	Yes	No	GO:0006955	4q26-q27	123728871	123592075	123597100	interleukin 2
	59067	IL21	rs6822844	No	Yes	No	GO:0006955	4q26-q27	123728871	123753232	123761661	interleukin 21
	59067	IL21	rs6822844	No	Yes	No	GO:0006955	4q26-q27	123728870	123753232	123761661	interleukin
	84162	KIAA1109	rs6822844	No	Yes	No	NA	4q28.1	123728870	123311207	123503357	KIAA1109
	84162	KIAA1109	rs6822844	No	Yes	No	NA	4q28.1	123728871	123311207	123503357	KIAA1109
	79722	ANKRD55	rs6859219	No	Yes	No	NA	5q11.2	55474336	55431263	55564943	ankyrin
	167826	OLIG3	rs6920220	No	Yes	Yes	NA	6q23.3	138048196	137855028	137857224	oligodendrocyte
	167826	OLIG3	rs6920220	No	Yes	Yes	NA	6q23.3	138048196	137855028	137857224	oligodendrocyte
	7128	TNFAIP3	rs6920220	No	Yes	Yes	NA	6q23-q25	138048196	138230273	138246142	tumor necrosis factor, alpha-induced protein 3
	7128	TNFAIP3	rs6920220	No	Yes	Yes	NA	6q23-q25	138048196	138230273	138246142	tumor necrosis factor, alpha-induced protein 3
	169792	GLIS3	rs7020673	No	No	Yes	NA	9p24.2	4281746	3814127	4290035	GLIS
	116986	AGAP2	rs703842	No	No	Yes	NA	12q13.2	56449005	56405260	56422207	ArfGAP with GTPase domain, ankyrin repeat and PH domain 2
	116986	AGAP2	rs703842	No	No	Yes	NA	12q13.2	56449005	56405260	56422207	ArfGAP with GTPase domain, ankyrin repeat and PH domain 2
	64333	ARHGAP9	rs703842	No	No	Yes	NA	12q13.3	56449005	56152304	56159900	Rho
	64333	ARHGAP9	rs703842	No	No	Yes	NA	12q13.3	56449005	56152304	56159900	Rho
	115557	ARHGEF25	rs703842	No	No	Yes	NA	12q13.3	56449005	56290229	56297293	Rho
	115557	ARHGEF25	rs703842	No	No	Yes	NA	12q13.3	56449005	56290229	56297293	Rho
	10677	AVIL	rs703842	No	No	Yes	NA	12q13.11	56449005	56477709	56496119	advillin
	10677	AVIL	rs703842	No	No	Yes	NA	12q13.11	56449005	56477709	56496119	advillin
	2583	B4GALNT1	rs703842	No	No	Yes	NA	12q13.3	56449005	56305817	56313252	beta-1,4-N-acetyl-galactosaminyl transferase 1
	2583	B4GALNT1	rs703842	No	No	Yes	NA	12q13.3	56449005	56305817	56313252	beta-1,4-N-acetyl-galactosaminyl transferase 1
	1019	CDK4	rs703842	No	No	Yes	NA	12q13	56449005	56428269	56432431	cyclin-dependent
	1019	CDK4	rs703842	No	No	Yes	NA	12q13	56449005	56428269	56432431	cyclin-dependent
	10106	CTDSP2	rs703842	No	No	Yes	NA	12q14.1	56449005	56499976	56527014	CTD (carboxy-terminal domain, RNA polymerase II, polypeptide A) small phosphatase 2
	10106	CTDSP2	rs703842	No	No	Yes	NA	12q14.1	56449005	56499976	56527014	CTD (carboxy-terminal domain, RNA polymerase II, polypeptide A) small phosphatase 2
	1594	CYP27B1	rs703842	No	No	Yes	NA	12q13.3-q14	56449005	56442383	56447243	cytochrome P450, family 27, subfamily B, polypeptide 1
	1594	CYP27B1	rs703842	No	No	Yes	NA	12q13.3-q14	56449005	56442383	56447243	cytochrome P450, family 27, subfamily B, polypeptide 1
	10540	DCTN2	rs703842	No	No	Yes	NA	12q13.3	56449005	56210360	56227245	dynactin
	10540	DCTN2	rs703842	No	No	Yes	NA	12q13.3	56449005	56210360	56227245	dynactin
	1649	DDIT3	rs703842	No	No	Yes	NA	12q13.1-q13.2	56449005	56196637	56200567	DNA-damage-inducible
	1649	DDIT3	rs703842	No	No	Yes	NA	12q13.1-q13.2	56449005	56196637	56200567	DNA-damage-inducible
	196403	DTX3	rs703842	No	No	Yes	NA	12q13.2	56449005	56284870	56289850	deltex
	196403	DTX3	rs703842	No	No	Yes	NA	12q13.2	56449005	56284870	56289850	deltex
	2735	GLI1	rs703842	No	No	Yes	NA	12q13.2-q13.3	56449005	56140200	56152312	GLI
	2735	GLI1	rs703842	No	No	Yes	NA	12q13.2-q13.3	56449005	56140200	56152312	GLI
	3798	KIF5A	rs703842	No	No	Yes	NA	12q13.13	56449005	56230113	56264821	kinesin
	3798	KIF5A	rs703842	No	No	Yes	NA	12q13.13	56449005	56230113	56264821	kinesin
	92979	MARCH9	rs703842	No	No	Yes	NA	12q14.1	56449005	56435166	56439956	membrane-associated
	92979	MARCH9	rs703842	No	No	Yes	NA	12q14.1	56449005	56435166	56439956	membrane-associated
	4141	MARS	rs703842	No	No	Yes	NA	12q13	56449005	56168117	56196700	methionyl-tRNA
	4141	MARS	rs703842	No	No	Yes	NA	12q13	56449005	56168117	56196700	methionyl-tRNA
	4234	METTL1	rs703842	No	No	Yes	NA	12q13	56449005	56448617	56452181	methyltransferase
	4234	METTL1	rs703842	No	No	Yes	NA	12q13	56449005	56448617	56452181	methyltransferase
	25895	METTL21B	rs703842	No	No	Yes	NA	12q14.1	56449005	56452649	56462591	methyltransferase
	25895	METTL21B	rs703842	No	No	Yes	NA	12q14.1	56449005	56452649	56462591	methyltransferase
	6302	NA	rs703842	No	No	Yes	NA	NA	56449005	56425050	56428293	NA
	6302	NA	rs703842	No	No	Yes	NA	NA	56449005	56425050	56428293	NA
	100130776	NA	rs703842	No	No	Yes	NA	NA	56449005	56406289	56408405	NA
	100130776	NA	rs703842	No	No	Yes	NA	NA	56449005	56406289	56408405	NA
	114785	NA	rs703842	No	No	Yes	NA	NA	56449005	56202925	56210198	NA
	114785	NA	rs703842	No	No	Yes	NA	NA	56449005	56202925	56210198	NA
	10956	OS9	rs703842	No	No	Yes	NA	12q13	56449005	56374152	56401607	osteosarcoma amplified 9, endoplasmic reticulum lectin
	10956	OS9	rs703842	No	No	Yes	NA	12q13	56449005	56374152	56401607	osteosarcoma amplified 9, endoplasmic reticulum lectin
	79837	PIP4K2C	rs703842	No	No	Yes	NA	12q13.2	56449005	56271323	56283298	phosphatidylinositol-5-phosphate 4-kinase, type II, gamma
	79837	PIP4K2C	rs703842	No	No	Yes	NA	12q13.2	56449005	56271323	56283298	phosphatidylinositol-5-phosphate 4-kinase, type II, gamma
	65012	SLC26A10	rs703842	No	No	Yes	NA	12q13	56449005	56299959	56306201	solute carrier family 26, member 10
	65012	SLC26A10	rs703842	No	No	Yes	NA	12q13	56449005	56299959	56306201	solute carrier family 26, member 10
	10102	TSFM	rs703842	No	No	Yes	NA	12q14.1	56449005	56462802	56477634	Ts translation elongation factor, mitochondrial
	10102	TSFM	rs703842	No	No	Yes	NA	12q14.1	56449005	56462802	56477634	Ts translation elongation factor, mitochondrial
	91419	XRCC6BP1	rs703842	No	No	Yes	NA	12q14.1	56449005	56621711	56637319	XRCC6
	91419	XRCC6BP1	rs703842	No	No	Yes	NA	12q14.1	56449005	56621711	56637319	XRCC6
	120376	C11orf93	rs7104791	Yes	No	No	NA	11q23.1	110702067	110675185	110684563	chromosome
	5450	POU2AF1	rs7104791	Yes	No	No	NA	11q23.1	110702067	110728189	110755367	POU
	84164	ASCC2	rs713875	No	No	Yes	NA	22q12.1	28922486	28514600	28564254	activating
	84164	ASCC2	rs713875	No	No	Yes	NA	22q12.1	28922486	28514600	28564254	activating
	164633	CABP7	rs713875	No	No	Yes	NA	22q12.2	28922486	28446343	28457818	calcium
	164633	CABP7	rs713875	No	No	Yes	NA	22q12.2	28922486	28446343	28457818	calcium
	150280	HORMAD2	rs713875	No	No	Yes	NA	22q12.2	28922486	28806452	28903062	HORMA
	150280	HORMAD2	rs713875	No	No	Yes	NA	22q12.2	28922486	28806452	28903062	HORMA
	8897	MTMR3	rs713875	No	No	Yes	NA	22q12.2	28922486	28609157	28756857	myotubularin
	8897	MTMR3	rs713875	No	No	Yes	NA	22q12.2	28922486	28609157	28756857	myotubularin
	29796	UQCR10	rs713875	No	No	Yes	NA	22q12.2	28922486	28493357	28496402	ubiquinol-cytochrome c reductase, complex III subunit X
	29796	UQCR10	rs713875	No	No	Yes	NA	22q12.2	28922486	28493357	28496402	ubiquinol-cytochrome c reductase, complex III subunit X
	55954	ZMAT5	rs713875	No	No	Yes	NA	22cen-q12.3	28922486	28456944	28492969	zinc finger, matrin-type 5
	55954	ZMAT5	rs713875	No	No	Yes	NA	22cen-q12.3	28922486	28456944	28492969	zinc finger, matrin-type 5
	400359	C15orf53	rs7171171	No	No	Yes	NA	15q14	36694332	36776090	36779531	chromosome
	10125	RASGRP1	rs7171171	No	No	Yes	NA	15q15	36694332	36567593	36644299	RAS
	9564	BCAR1	rs7202877	No	No	Yes	NA	16q22-q23	73804745	73820428	73843004	breast
	10428	CFDP1	rs7202877	No	No	Yes	NA	16q22.2-q22.3	73804745	73885108	74024888	craniofacial
	4166	CHST6	rs7202877	No	No	Yes	NA	16q22	73804745	74064522	74086427	carbohydrate
	1504	CTRB1	rs7202877	No	No	Yes	NA	16q23.1	73804745	73810384	73816323	chymotrypsinogen
	440387	CTRB2	rs7202877	No	No	Yes	NA	16q22.3	73804745	73795494	73798573	chymotrypsinogen
	124491	TMEM170A	rs7202877	No	No	Yes	NA	16q23.1	73804745	74038423	74056085	transmembrane
	125113	KRT222	rs7221109	No	No	Yes	NA	17q21.2	36023811	36065397	36074942	keratin
	192666	KRT24	rs7221109	No	No	Yes	NA	17q11.2	36023811	36107768	36113528	keratin
	6605	SMARCE1	rs7221109	No	No	Yes	NA	17q21.2	36023811	36037505	36057629	SWI/SNF related, matrix associated, actin dependent regulator of chromatin, subfamily e, member 1
	11140	CDC37	rs7258015	No	Yes	No	NA	19p13.2	10310357	10362808	10375271	cell
	112812	FDX1L	rs7258015	No	Yes	No	NA	19p13.2	10310357	10281890	10287691	ferredoxin
	3383	ICAM1	rs7258015	No	Yes	No	GO:0050900	19p13.3-p13.2	10310357	10242516	10258291	intercellular
	3385	ICAM3	rs7258015	No	Yes	No	NA	19p13.3-p13.2	10310357	10305451	10311345	intercellular
	3386	ICAM4	rs7258015	No	Yes	No	NA	19p13.2-cen	10310357	10258649	10260198	intercellular
	7087	ICAM5	rs7258015	No	Yes	No	NA	19p13.2	10310357	10261654	10268454	intercellular adhesion molecule 5, telencephalin
	9817	KEAP1	rs7258015	No	Yes	No	NA	19p13.2	10310357	10457795	10475054	kelch-like
	5141	PDE4A	rs7258015	No	Yes	No	NA	19p13.2	10310357	10392332	10441307	phosphodiesterase 4A, cAMP-specific
	125950	RAVER1	rs7258015	No	Yes	No	NA	19p13.2	10310357	10287888	10305314	ribonucleoprotein, PTB-binding 1
	53637	S1PR5	rs7258015	No	Yes	No	NA	19p13.2	10310357	10484622	10489112	sphingosine-1-phosphate
	7297	TYK2	rs7258015	No	Yes	No	NA	19p13.2	10310357	10322203	10352248	tyrosine
	100125288	ZGLP1	rs7258015	No	Yes	No	NA	19p13.2	10310357	10276478	10281233	zinc finger, GATA-like protein 1
	922	CD5L	rs7528684	No	Yes	No	NA	1q21-q23	155937439	156067327	156078258	CD5
	115350	FCRL1	rs7528684	No	Yes	No	NA	1q21-q22	155937439	156031276	156056515	Fc
	79368	FCRL2	rs7528684	No	Yes	No	NA	1q23.1	155937439	155982149	156013533	Fc
	115352	FCRL3	rs7528684	No	Yes	No	NA	1q21-q22	155937439	155914601	155937271	Fc
	83417	FCRL4	rs7528684	No	Yes	No	NA	1q21	155937439	155810162	155834494	Fc
	2744	GLS	rs7574865	Yes	Yes	Yes	NA	2q32-q34	191672877	191453791	191538021	glutaminase
	2744	GLS	rs7574865	Yes	Yes	Yes	NA	2q32-q34	191672877	191453791	191538021	glutaminase
	2744	GLS	rs7574865	Yes	Yes	Yes	NA	2q32-q34	191672877	191453791	191538021	glutaminase
	2744	GLS	rs7574865	Yes	Yes	Yes	NA	2q32-q34	191672877	191453791	191538021	glutaminase
	6772	STAT1	rs7574865	Yes	Yes	Yes	NA	2q32.2-q32.3	191672877	191542006	191587221	signal transducer and activator of transcription 1, 91kDa
	6772	STAT1	rs7574865	Yes	Yes	Yes	NA	2q32.2-q32.3	191672877	191542006	191587221	signal transducer and activator of transcription 1, 91kDa
	6772	STAT1	rs7574865	Yes	Yes	Yes	NA	2q32.2-q32.3	191672877	191542006	191587221	signal transducer and activator of transcription 1, 91kDa
	6772	STAT1	rs7574865	Yes	Yes	Yes	NA	2q32.2-q32.3	191672877	191542006	191587221	signal transducer and activator of transcription 1, 91kDa
	6775	STAT4	rs7574865	Yes	Yes	Yes	NA	2q32.2-q32.3	191672877	191602550	191724170	signal
	6775	STAT4	rs7574865	Yes	Yes	Yes	NA	2q32.2-q32.3	191672877	191602550	191724170	signal
	6775	STAT4	rs7574865	Yes	Yes	Yes	NA	2q32.2-q32.3	191672877	191602550	191724170	signal
	6775	STAT4	rs7574865	Yes	Yes	Yes	NA	2q32.2-q32.3	191672877	191602550	191724170	signal
	2744	GLS	rs7582694	No	No	Yes	NA	2q32-q34	191678364	191453791	191538021	glutaminase
	6772	STAT1	rs7582694	No	No	Yes	NA	2q32.2-q32.3	191678364	191542006	191587221	signal transducer and activator of transcription 1, 91kDa
	6775	STAT4	rs7582694	No	No	Yes	NA	2q32.2-q32.3	191678364	191602550	191724170	signal
	326	AIRE	rs760426	No	No	Yes	GO:0006955	21q22.3	44540241	44530190	44542538	autoimmune
	755	C21orf2	rs760426	No	No	Yes	NA	21q22.3	44540241	44573254	44583713	chromosome
	5211	PFKL	rs760426	No	No	Yes	NA	21q22.3	44540241	44544352	44571688	phosphofructokinase, liver
	10803	CCR9	rs7616215	Yes	No	No	GO:0006955	3pter-qter	46180689	45903022	45919671	chemokine
	10663	CXCR6	rs7616215	Yes	No	No	NA	3p21	46180689	45959976	45964849	chemokine
	79443	FYCO1	rs7616215	Yes	No	No	NA	3p21.3	46180689	45934398	46012311	FYVE
	2829	NA	rs7616215	Yes	No	No	NA	NA	46180689	46037294	46043983	NA
	10666	CD226	rs763361	No	No	Yes	NA	18q22.3	65682621	65681172	65775212	CD226
	220164	DOK6	rs763361	No	No	Yes	NA	18q22.2	65682621	65219270	65666805	docking
	132612	ADAD1	rs7670673	No	Yes	No	NA	4q27	123287848	123519617	123570389	adenosine deaminase domain containing 1 (testis-specific)
	3558	IL2	rs7670673	No	Yes	No	GO:0006955	4q26-q27	123287848	123592075	123597100	interleukin 2
	59067	IL21	rs7670673	No	Yes	No	GO:0006955	4q26-q27	123287848	123753232	123761661	interleukin 21
	84162	KIAA1109	rs7670673	No	Yes	No	NA	4q28.1	123287848	123311207	123503357	KIAA1109
	3198	HOXA1	rs7804356	No	No	Yes	NA	7p15.2	26858189	27099138	27102150	homeobox
	3199	HOXA2	rs7804356	No	No	Yes	NA	7p15.2	26858189	27106497	27108919	homeobox
	8935	SKAP2	rs7804356	No	No	Yes	NA	7p15.2	26858189	26673212	26870866	src
	414926	C15orf50	rs8026898	No	Yes	No	NA	15q23	67778470	67914626	67922359	chromosome 15 open reading frame 50
	9493	KIF23	rs8026898	No	Yes	No	NA	15q23	67778470	67493741	67527818	kinesin family member 23
	145837	NA	rs8026898	No	Yes	No	NA	NA	67778470	67641112	67650833	NA
	6176	RPLP1	rs8026898	No	Yes	No	NA	15q22	67778470	67532212	67534938	ribosomal protein, large, P1
	5796	PTPRK	rs802734	Yes	No	No	NA	6q22.2-q22.3	128320490	128331617	128883563	protein tyrosine phosphatase, receptor type, K
	387357	THEMIS	rs802734	Yes	No	No	NA	6q22.33	128320490	128071037	128281435	thymocyte
	10125	RASGRP1	rs8043085	No	Yes	No	NA	15q15	36615431	36567593	36644299	RAS guanyl releasing protein 1 (calcium and DAG-regulated)
	55911	APOBR	rs8049439	No	No	Yes	NA	16p11.2	28745015	28413493	28417783	apolipoprotein
	487	ATP2A1	rs8049439	No	No	Yes	NA	16p12.1	28745015	28797309	28823331	ATPase, Ca++ transporting, cardiac muscle, fast twitch 1
	11273	ATXN2L	rs8049439	No	No	Yes	NA	16p11	28745015	28741914	28756059	ataxin
	112869	CCDC101	rs8049439	No	No	Yes	NA	16p11.2	28745015	28472749	28510611	coiled-coil
	930	CD19	rs8049439	No	No	Yes	NA	16p11.2	28745015	28850760	28858164	CD19
	1201	CLN3	rs8049439	No	No	Yes	NA	16p12	28745015	28396100	28411124	ceroid-lipofuscinosis, neuronal 3
	8663	EIF3C	rs8049439	No	No	Yes	NA	16p11.2	28745015	28298403	28654551	eukaryotic translation initiation factor 3, subunit C
	728689	EIF3CL	rs8049439	No	No	Yes	NA	16p11.2	28745015	28298400	28654554	eukaryotic translation initiation factor 3, subunit C-like
	246778	IL27	rs8049439	No	No	Yes	NA	16p11	28745015	28418183	28425656	interleukin
	27040	NA	rs8049439	No	No	Yes	NA	NA	28745015	28903647	28909605	NA
	84901	NFATC2IP	rs8049439	No	No	Yes	NA	16p11.2	28745015	28869818	28885268	nuclear factor of activated T-cells, cytoplasmic, calcineurin-dependent 2 interacting protein
	26471	NUPR1	rs8049439	No	No	Yes	NA	16p11.2	28745015	28456162	28457996	nuclear protein, transcriptional regulator, 1
	79874	RABEP2	rs8049439	No	No	Yes	NA	16p12.1	28745015	28823242	28844033	rabaptin, RAB GTPase binding effector protein 2
	388228	SBK1	rs8049439	No	No	Yes	NA	16p11.2	28745015	28211340	28242671	SH3-binding
	25970	SH2B1	rs8049439	No	No	Yes	NA	16p11.2	28745015	28782578	28793034	SH2B
	83985	SPNS1	rs8049439	No	No	Yes	NA	16p11.2	28745015	28893596	28903369	spinster
	6817	SULT1A1	rs8049439	No	No	Yes	NA	16p12.1	28745015	28524416	28542367	sulfotransferase family, cytosolic, 1A, phenol-preferring, member 1
	6799	SULT1A2	rs8049439	No	No	Yes	NA	16p12.1	28745015	28510766	28515892	sulfotransferase family, cytosolic, 1A, phenol-preferring, member 2
	7284	TUFM	rs8049439	No	No	Yes	NA	16p11.2	28745015	28761232	28765230	Tu translation elongation factor, mitochondrial
	5796	PTPRK	rs813915	No	Yes	No	NA	6q22.2-q22.3	128329006	128331617	128883563	protein tyrosine phosphatase, receptor type, K
	387357	THEMIS	rs813915	No	Yes	No	NA	6q22.33	128329006	128071037	128281435	thymocyte selection associated
	3570	IL6R	rs8192284	No	Yes	No	NA	1q21	152693593	152644292	152706812	interleukin 6 receptor
	919	CD247	rs864537	Yes	Yes	No	NA	1q22-q25	165678007	165666500	165754471	CD247
	919	CD247	rs864537	Yes	Yes	No	NA	1q22-q25	165678007	165666500	165754471	CD247
	389203	C4orf52	rs874040	No	Yes	No	NA	4p15.2	25717294	25524911	25540598	chromosome
	3516	RBPJ	rs874040	No	Yes	No	NA	4p15.2	25717294	25930429	26042376	recombination
	23231	SEL1L3	rs874040	No	Yes	No	NA	4p15.2	25717294	25358146	25473708	sel-1
	2275	FHL3	rs883220	No	Yes	No	NA	1p34.3	38389457	38235028	38243821	four and a half LIM domains 3
	3633	INPP5B	rs883220	No	Yes	No	NA	1p34	38389457	38098955	38185316	inositol polyphosphate-5-phosphatase, 75kDa
	5453	POU3F1	rs883220	No	Yes	No	NA	1p34.3	38389457	38282109	38285037	POU class 3 homeobox 1
	10946	SF3A3	rs883220	No	Yes	No	NA	1p	38389457	38195238	38228348	splicing factor 3a, subunit 3, 60kDa
	51118	UTP11L	rs883220	No	Yes	No	NA	1p34.3	38389457	38250970	38263084	UTP11-like, U3 small nucleolar ribonucleoprotein, (yeast)
	8809	IL18R1	rs917997	Yes	No	No	GO:0006955	2q12	102436999	102345528	102381649	interleukin
	8807	IL18RAP	rs917997	Yes	No	No	GO:0006955	2q12.1	102436999	102401685	102435456	interleukin
	9173	IL1RL1	rs917997	Yes	No	No	GO:0006955	2q12	102436999	102294393	102334929	interleukin
	8808	IL1RL2	rs917997	Yes	No	No	NA	2q12	102436999	102169864	102222243	interleukin
	389015	SLC9A4	rs917997	Yes	No	No	NA	2q12.1	102436999	102456193	102516863	solute carrier family 9, subfamily A (NHE4, cation proton antiporter 4), member 4
	28514	DLL1	rs924043	No	No	Yes	NA	6q13-q22.33	170220949	170433218	170441622	delta-like
	84498	FAM120B	rs924043	No	No	Yes	NA	6q27	170220949	170457768	170556162	family
	154449	NA	rs924043	No	No	Yes	NA	NA	170220949	170405346	170413582	NA
	200734	SPRED2	rs934734	No	Yes	No	NA	2p14	65449089	65391488	65513160	sprouty-related, EVH1 domain containing 2
	387103	CENPW	rs9388489	No	No	Yes	NA	6q22.32	126740411	126702945	126711446	centromere
	55384	MEG3	rs941576	No	No	Yes	NA	14q32.2	100375797	100362197	100397121	maternally
	7430	EZR	rs9457516	No	Yes	No	NA	6q25.3	159255239	159106760	159160444	ezrin
	84624	FNDC1	rs9457516	No	Yes	No	NA	6q25	159255239	159510416	159613130	fibronectin type III domain containing 1
	202459	OSTCP1	rs9457516	No	Yes	No	NA	6q25.3	159255239	159182147	159198652	oligosaccharyltransferase complex subunit pseudogene 1
	83861	RSPH3	rs9457516	No	Yes	No	NA	6q25.3	159255239	159318254	159341186	radial spoke 3 homolog (Chlamydomonas)
	94120	SYTL3	rs9457516	No	Yes	No	NA	6q25.3	159255239	158991033	159105889	synaptotagmin-like 3
	117289	TAGAP	rs9457516	No	Yes	No	NA	6q25.3	159255239	159376014	159386172	T-cell activation RhoGTPase activating protein
	5209	PFKFB3	rs947474	No	No	Yes	NA	10p15.1	6430455	6226848	6317511	6-phosphofructo-2-kinase/fructose-2,6-biphosphatase 3
	5588	PRKCQ	rs947474	No	No	Yes	NA	10p15	6430455	6509110	6662244	protein kinase C, theta
	84991	RBM17	rs947474	No	No	Yes	NA	10p15.1	6430455	6170954	6199426	RNA
	5796	PTPRK	rs9482851	No	Yes	No	NA	6q22.2-q22.3	128335327	128331617	128883563	protein tyrosine phosphatase, receptor type, K
	387357	THEMIS	rs9482851	No	Yes	No	NA	6q22.33	128335327	128071037	128281435	thymocyte selection associated
	171425	CLYBL	rs9585056	No	No	Yes	NA	13q32.3	98879766	99056936	99342825	citrate
	1880	GPR183	rs9585056	No	No	Yes	GO:0006955	13q32.3	98879766	98744789	98757750	G
	100131561	NA	rs9585056	No	No	Yes	NA	NA	98879766	98801674	98802282	NA
	2841	NA	rs9585056	No	No	Yes	NA	NA	98879766	98704967	98708683	NA
	9375	TM9SF2	rs9585056	No	No	Yes	NA	13q32.2	98879766	98951728	99013277	transmembrane
	337867	UBAC2	rs9585056	No	No	Yes	NA	13	98879766	98650679	98836752	UBA
	3899	AFF3	rs9653442	No	No	Yes	NA	2q11.2-q12	100191798	99530147	100125469	AF4/FMR2 family, member 3
	9486	CHST10	rs9653442	No	No	Yes	NA	2q11.2	100191798	100374753	100400523	carbohydrate
	164832	LONRF2	rs9653442	No	No	Yes	NA	2q11.2	100191798	100256184	100305627	LON
	5820	PVT1	rs975730	No	Yes	No	NA	8q24	129385195	128875960	129182681	Pvt1
	5820	PVT1	rs9792269	Yes	No	No	NA	8q24	129333770	128875960	129182681	Pvt1
